# Supplementary material for: Shotgun metagenomic analysis of saliva microbiome suggests Mogibacterium as a factor associated with chronic bacterial osteomyelitis
Source: PLoS One. 2024 May 6;19(5):e0302569. doi: 10.1371/journal.pone.0302569 (PMC11073694; doi:10.1371/journal.pone.0302569)
Supplement: S1 Table — (XLSX) [file pone.0302569.s002.xlsx]

## Sheet: S1
S1 Table. List of individuals included in this study along with information regarding the metagenome sequence data
Group	ID	HiSeq raw data (Gb)	BioProject	BioSample	Gender	Age	Reference
healthy	H201808	55.9	PRJDB9452	SAMD00202454	female	35	Yahara et al (2021), Nature Comm.
healthy	K201808	37.2	PRJDB9452	SAMD00202455	male	37	Yahara et al (2021), Nature Comm.
healthy	M201809	55.5	PRJDB9452	SAMD00202456	male	41	Yahara et al (2021), Nature Comm.
healthy	Y07_04850	37.7	PRJDB9452	SAMD00202457	female	65	Yahara et al (2021), Nature Comm.
healthy	5_CN001_	11.7	PRJDB10432	SAMD00242081	female	31	Yahara et al (2020), PLOS One.
chronic bacterial osteomyelitis	B_1	10	PRJDB16210	SAMD00631188	female	55	the present study
chronic bacterial osteomyelitis	B_2	10.5	PRJDB16210	SAMD00631189	female	48	the present study
chronic bacterial osteomyelitis	B_3	10.2	PRJDB16210	SAMD00631190	male	69	the present study
chronic bacterial osteomyelitis	B_4	11.6	PRJDB16210	SAMD00631191	male	67	the present study
chronic bacterial osteomyelitis	B_5	12.1	PRJDB16210	SAMD00631192	male	42	the present study
CNO	CNO_1	22.8	PRJDB16210	SAMD00631193	male	54	the present study
CNO	CNO_2	10	PRJDB16210	SAMD00631194	female	64	the present study
CNO	CNO_3	10.6	PRJDB16210	SAMD00631195	male	27	the present study
CNO	CNO_4	22.2	PRJDB16210	SAMD00631196	male	31	the present study
CNO	CNO_5	19.4	PRJDB16210	SAMD00631197	male	22	the present study
CNO	CNO_6	11.9	PRJDB16210	SAMD00631198	male	52	the present study
CNO	CNO_7	11.9	PRJDB16210	SAMD00631199	female	14	the present study
CNO	CNO_8	10.5	PRJDB16210	SAMD00631200	female	68	the present study
CNO	CNO_9	11.2	PRJDB16210	SAMD00631201	female	62	the present study
CNO	CNO_10	10.8	PRJDB16210	SAMD00631202	female	71	the present study
