# Supplementary material for: Shotgun metagenomic analysis of saliva microbiome suggests Mogibacterium as a factor associated with chronic bacterial osteomyelitis
Source: PLoS One. 2024 May 6;19(5):e0302569. doi: 10.1371/journal.pone.0302569 (PMC11073694; doi:10.1371/journal.pone.0302569)
Supplement: S2 Table — (XLSX) [file pone.0302569.s003.xlsx]

## Sheet: S2
S2 Table. Taxonomic abundance of each genus detected in the present study
Genus	Shotgun x HOMD 59 core genra	Shotgun x HOMD x Amplicon 20 core genra	CNO_1_taxonomic_abundance	CNO_2_taxonomic_abundance	CNO_3_taxonomic_abundance	CNO_4_taxonomic_abundance	CNO_5_taxonomic_abundance	CNO_6_taxonomic_abundance	CNO_7_taxonomic_abundance	CNO_8_taxonomic_abundance	CNO_9_taxonomic_abundance	CNO_10_taxonomic_abundance	Ctr_Y07_04850_taxonomic_abundance	Ctr_M201809_taxonomic_abundance	Ctr_K201808_taxonomic_abundance	Ctr_H201808_taxonomic_abundance	Ctr_CN001_taxonomic_abundance	B_1_taxonomic_abundance	B_2_taxonomic_abundance	B_3_taxonomic_abundance	B_4_taxonomic_abundance	B_5_taxonomic_abundance
Abiotrophia			0	0	0.00164	0.7872	0	0	0.10623	0	0.05762	0	1.02164	0.16228	1.80678	2.167	0.74411	0	0	0.14431	0.00139	0
Actinobaculum			0	0.00211	0.00504	0.52988	0.32195	0.87271	0.24364	0.00091	0.08643	0.59204	0.00014	0.03186	0.0129	0.09619	0.44748	0	0.0891	0.01774	0.07072	0.00965
Actinomyces	Actinomyces	Actinomyces	5.38319	18.2968	74.7734	11.9385	43.0463	14.0741	6.886	0.23637	50.6007	42.1853	15.9434	30.5636	5.80125	4.33124	29.7455	5.64106	8.36393	14.767	26.3135	37.6047
Aggregatibacter	Aggregatibacter		0	0	0	0.01983	0	0	0	0	0	0.00721	0.00419	0.01378	0.00085	0.02117	0.01195	0	0	0	0	0.00295
Alloprevotella			0.05857	0	0.11657	0.39311	0	0	0.0043	0.02546	0.01838	0	0.01081	0.48359	0.14399	0.93257	0.10575	2.27173	0.02319	0	0	1.83709
Alloscardovia			0	0	0	0	0	0	0	2.65184	0.00176	0	0	0.17055	0	0	0	0	0.51143	0	1.07307	0
Anaerococcus			0	0	0	0	0	0	0	0	0	0	0	0	0	0	0.00367	0	0	0	0	0
Anaeroglobus			0.08887	0	0.0023	0.19995	0	0	0	0	0.10406	0.00404	0	0	0	0	0	0	0	0	0.01228	0.00919
Atopobium	Atopobium		0.18033	0.33547	0.50845	0.51774	1.76215	0.00961	0.1897	0.7373	0.45548	0.18813	0.07606	1.70247	0.01065	0.01673	0.02638	0.51286	0.4157	0.1189	1.722	2.62941
Bacteria_unclassified			0	0	0	0	0	0	0.00322	0	0	0	0	0	0	0	0	0	0	0	0	0.07922
Bacteroides	Bacteroides		0	0	0	0.01635	0	0	0	0	0	0	0	0	0	0	0	0	0	0	0	0
Bacteroidetes_unclassified			0	0	0	0.12348	0	0	0.00293	0	0.00581	0.00021	0	0.01295	0	0	0	0	0	0	0	0
Bifidobacterium	Bifidobacterium		0.00184	0	0	0	0	0	0	0.20235	0.01101	0	0	0.72925	0	0	0.0191	0	0.21297	0.00857	0	0
Bulleidia			0	0	0.11588	0	0	0	0	0	0.01278	0	0	0.04008	0	0	0	0	0.00807	0.0982	0	0.01355
Campylobacter	Campylobacter		0.00113	0	0.42708	0.11653	0.06464	0	0.01093	0	0.00065	0.09813	0.01922	0.04677	0.02823	0.03661	0	0	0.01964	0	0	0.49669
Candida			0	0.02034	0	0	0	0	0	0	0	0	0	0	0	0	0	0	0	0	0	0
Candidatus_Gracilibacteria_unclassified			0	0	0	0	0	0	0	0	0	0	0.00191	0	0	0.00022	0	0	0	0	0	0
Candidatus_Saccharibacteria_unclassified			0	0	0	0.00087	0	0	0	0	0.00788	0	0	0.00718	0	0.00691	0	0	0	0	0	0.00102
Capnocytophaga	Capnocytophaga		0	0	0.10496	0.05394	0	0.00549	0.13192	0	0	0.00073	0.01028	0.00084	0.04208	0.14378	0.0083	0	0	0.01124	0	0.6258
Cardiobacterium			0	0	0	0.00512	0	0	0	0	0	0	0.01153	0.00272	0	0.00242	0.00217	0	0	0	0	0
Catonella			0	0.0005	0.00279	0.18749	0.00063	0	0	0	0.00419	0	0	0.00771	0	0.01449	0	0	0.01798	0.04107	0.01422	0
Centipeda			0	0	0	0.01099	0	0	0	0	0	0	0	0	0	0	0	0	0	0	0	0.00218
Clostridiales_Family_XIII_Incertae_Sedis_unclassified			0.03707	0.06333	0.46784	1.46766	0.34713	0	0.39543	0.00305	3.12963	0.08357	0.06191	0.46768	0.06734	0.20345	0.0006	0.68025	0.0672	1.6728	0.54683	0.97086
Corynebacterium	Corynebacterium	Corynebacterium	0	0	0	0.73829	0.00616	0.02836	0.94308	0	0.42524	0.58196	0.42977	0.35863	1.16062	1.35693	2.64125	0	0.04469	0.7359	0.06804	0.61096
Cryptobacterium			0	0	0	0.00658	0	0	0.01354	0	0.00739	0	0	0.03125	0	0	0	0	0.00524	0.00133	0.66922	0
Cutibacterium			0	0	0	0	0	0	0	0	0	0	0	0	0	0	6.76207	0	0	0	0	0
Desulfobulbus			0	0	0	0	0	0	0	0	0.2073	0	0	0	0	0	0	0	0	0.01428	0	0.01042
Dialister	Dialister	Dialister	0.00435	0	0	0.05726	0.02118	0	0	0	0.00057	0	0	0.00115	0	0	0	0	0.00854	0.00413	0.02388	0.00768
Eggerthia			0	0	0	0	0	0	0	0	0	0	0	0	0	0	0	0	0	0.00854	0	0
Eikenella	Eikenella		0	0	0	0.00218	0	0	0	0	0	0	0.00309	0	0	0.00725	0.00651	0	0	0	0	0.03389
Escherichia	Escherichia		0	0	0	0	0	0	0	0	0	0	0	0	0	0	0.00379	0	0	0	0	0
Filifactor			0	0	0.04327	0	0	0	0	0	0.12127	0	0	0.03215	0	0	0	0	0	0.13326	0.03225	0.03798
Fretibacterium			0	0	0	0.00105	0	0	0	0	0.01664	0	0	0.01041	0	0	0	0	0.00108	0.00016	0	0
Fusobacterium	Fusobacterium		0	0.06435	0.08487	0.1934	0.01527	0.15754	0.18398	0	0	0.00023	0.00358	0.004	0.03952	0.01021	0.01324	0	0	0.00891	0	0.29845
Gemella			0	1.49465	0.31419	3.33291	1.23359	16.3816	1.62388	0	0.26447	0.24885	0.12457	0.12795	0.96588	0.81758	0.42195	3.66477	0.39912	4.68609	0.16764	0.12557
Granulicatella			0	0	0.00231	0.01464	0.02827	0	0.01994	0	0.00643	0.00679	0.03737	0.0345	0.05779	0.16748	0.14812	0	0.00111	0.06717	0.00116	0
Haemophilus	Haemophilus	Haemophilus	0	0.32839	0.00726	0.47013	0.03981	0.00272	0.38818	0.00733	0.00139	0.02341	0.18965	0.21873	0.22857	0.32493	0.23174	0.00081	0.01139	0.0038	0	0.1101
Johnsonella			0.10747	0	0	0.04837	0	0	0	0	0	0	0	0	0	0.00557	0	0	0	0	0	0
Kingella	Kingella		0	0.00932	0	0	0.03717	0	0	0	0	0	0.00015	0	0	0.01168	0	0	0	0	0	0
Lachnoanaerobaculum			0.00157	0	0.02658	0.25865	0.02744	0.05726	0.04783	0.08739	0.00746	0.04216	0.02499	0.03704	0.44201	1.01941	0.02162	0.2962	0.03962	0.10303	0.1107	0.05843
Lachnospiraceae_unclassified			0	0	0.8519	0.50266	0	0	0	34.1849	0.30796	1.96575	2.04759	1.70592	0	1.41738	0.69089	0.01163	2.18764	0	0	5.42536
Lactobacillus	Lactobacillus	Lactobacillus	3.78874	0.07608	0	0	0.11033	0	0	0.01088	0	0	0	0	0	0	0	0	0.06675	0.00119	0.17119	0
Lautropia			0	0	0	0.05319	0	0	0.00297	0	0.00623	0.01797	0.0531	0.10684	0.027	0.18411	0.27192	0	0	0	0	0.04107
Leptotrichia			0	0.00504	0.04163	0.36671	0.00066	0.06527	0.08109	0.01259	0	0.01661	0.04098	0.07706	0.03002	0.04368	0.04517	0.05476	0.00237	0.00335	0.05997	0.06119
Megasphaera	Megasphaera		0.08943	0.04941	1.88447	0.45426	0.857	0	0.12949	2.88817	0.36796	1.32099	0.49765	3.16288	0	0	0.0294	2.90363	1.77807	0.16132	4.52398	2.22908
Micrococcus	Micrococcus	Micrococcus	0	0	0	0	0	0	0	0	0	0	0	0	0	0	0.03542	0	0	0	0	0
Mitsuokella			0.00231	0	0	0	0	0	0	0	0	0	0	0	0	0	0	0	0	0	0	0
Mogibacterium			0.04933	0	1.22954	1.98353	1.17415	0.74248	0.81913	1.35018	0.71179	0.7404	0.43297	0.79509	0.37352	0.38804	0.20558	14.4343	1.94561	1.37714	2.18614	8.4772
Morococcus			0	0	0	0.01215	0	0	0	0	0.0083	0	0	0	0	0	0	0	0	0	0	0
Neisseria	Neisseria	Neisseria	0	1.89277	0.03495	1.26354	0.25588	5.61584	2.60737	0	0.08905	0.78226	1.87366	0.37984	4.16473	3.72888	2.05587	0	0	0.17328	0.01188	3.26712
Olsenella			0.96871	0.0148	0.00382	0.16543	0.09081	0	0	0	0.24895	0	0	0.01817	0	0	0.02722	0	0.13767	0.00824	0.01849	0.029
Oribacterium	Oribacterium		0.20577	0.68848	0.36391	1.06832	0.11653	0.515	0.30883	0.01025	0.20708	0.07932	0.14001	0.53901	0.65022	1.95902	0.23213	1.46013	0.41407	0.39252	0.21696	2.08486
Parascardovia			4.96618	0.04592	0	0.00506	0.17983	0	0.18376	0	0.12045	0	0	0.0772	0	0	0	0	0.01671	0.03089	0.01223	0
Parvimonas			0.01235	0	0.01413	0.0657	0.05323	0	0.00701	0	0.00079	0	0	0.00071	0	0	0	0	0.00084	0.12766	0.0229	0.00138
Peptostreptococcaceae_unclassified			0	0	0	0	0	0	0	0	0	0.00134	0	0	0	0	0	0	0	0.00532	0	0
Peptostreptococcus			0	0	0.06146	0.00033	0	0	0.00225	0	0.02142	0	0	0.0454	0.02238	0.02689	0.00099	0.00613	0.16461	0.17076	0.00089	0.08382
Porphyromonas			0	0	0.13335	0.3208	0	0.63161	0.50121	0	0.18169	0.07093	0.28853	0.05422	0.31485	1.02583	0.16575	0	0.00084	0.00727	0.04276	0.52799
Prevotella	Prevotella	Prevotella	0.34263	0.51352	2.45837	5.45688	3.99376	1.37109	2.84581	17.8434	0.55568	3.5422	4.25657	12.6078	0.18624	1.31754	0.78198	6.6307	0.56441	0.00025	6.07126	6.91822
Propionibacterium			1.0913	0.02265	0	0.1854	0	0	0.00871	0	0.27029	0.16717	0	0.00713	0	0	0.01756	0	0	0.09577	0.04969	0
Pseudopropionibacterium			0	0.00628	0	0.05895	0.07904	0	0.0081	0	0.05935	0.01711	0.00128	0.00279	0.01246	0.10723	0.27991	0	0.00099	0.0017	0.00653	0.065
Pseudoramibacter			0	0	0	0.07042	0	0	0	0	0.10393	0.00319	0	0	0	0	0	0	0.02277	0.001	0.00796	0
Rothia	Rothia	Rothia	41.1406	2.88149	0.53912	2.12706	11.5641	20.7256	7.91773	2.32826	26.9097	6.67567	15.7521	3.90266	24.7523	21.7903	15.2932	0.69196	4.88751	31.2018	7.00238	7.14709
Scardovia			0.7608	1.45358	0.00195	0.35447	0.77561	0	0.05405	0.00523	0.06288	0	0	0	0	0	0.02345	0	0.08323	0.10467	0	0.00065
Selenomonas	Selenomonas		0.03134	0	0.0019	0.07213	0	0	0	0.00329	0.00248	0.01327	0.00454	0.02981	0	0.00598	0	0	0.01042	0	0.00921	0.12645
Shuttleworthia			0.07029	0	0	0.06697	0	0	0.00531	0	0.00535	0	0	0.0143	0	0	0	0	0.12491	0.00121	0.01415	0
Slackia			0	0	0.02631	0.00969	0	0	0.00442	0	0.06337	0	0.01366	0.08447	0	0	0.00283	0.34627	0.01336	0.03424	0.23233	0.16907
Solobacterium	Solobacterium		0.28049	0.00481	0.02622	0.82648	0.09794	0.00385	0.0472	0.01694	0.01743	0.01864	0.0173	0.15525	0.01042	0.06235	0.01179	0.94493	0.34137	0.23664	0.47297	0.12771
Staphylococcus	Staphylococcus	Staphylococcus	0	0	0	0	0	0.01435	0.0173	0	0	0	0	0	0	0	0.07091	0	0	0.00644	0	0
Stenotrophomonas			0	0	0	0	0	0	0	0	0	0	0	0	0	0	0.01263	0	0	0	0	0
Stomatobaculum			1.27092	0	0.51106	0.17394	0.00643	0.08442	0.08565	3.91712	1.55385	1.26356	1.49114	1.55138	0.07978	0.05788	0.03362	0	1.09918	0.15256	1.13657	0.72551
Streptococcus	Streptococcus	Streptococcus	33.3804	66.9701	8.49021	55.9622	25.5353	38.124	71.8441	24.8566	10.6538	30.6734	50.6453	26.5326	58.3636	55.9191	37.7744	52.1733	66.3814	37.8598	31.2011	6.5548
Tannerella			0	0	1.78999	0.20071	0.01902	0	0.02527	0	0.07442	0.00418	0.00507	0.36457	0.0127	0.10492	0.03815	0	0	0	0.00129	5.47876
Treponema	Treponema		0	0	0	0.0257	0	0	0	0	0.03909	0	0	0	0	0	0	0	0	0	0	0
Veillonella	Veillonella		5.68411	4.75987	4.53122	6.65519	8.13872	0.51714	1.29853	8.6202	1.80227	8.56329	4.46427	12.4857	0.19129	0.16704	0.53394	7.27454	9.51522	5.1985	15.7002	4.88294
	Acinetobacter	Acinetobacter
	Bacillus	Bacillus
	Delftia	Delftia
	Enterobacter	Enterobacter
	Moraxella	Moraxella
	Mycobacterium	Mycobacterium
	Pseudomonas	Pseudomonas
	Ralstonia	Ralstonia
	Sphingomonas	Sphingomonas
	Achromobacter
	Acidovorax
	Agrobacterium
	Bordetella
	Bradyrhizobium
	Brevibacterium
	Burkholderia
	Caulobacter
	Enhydrobacter
	Enterococcus
	Eubacterium
	Klebsiella
	Kluyvera
	Lactococcus
	Listeria
	Mycoplasma
	Paenibacillus
	Paracoccus
	Pedobacter
	Proteus
	Rhodobacter
	Serratia
	Yersinia
