# Supplementary material for: Shotgun metagenomic analysis of saliva microbiome suggests Mogibacterium as a factor associated with chronic bacterial osteomyelitis
Source: PLoS One. 2024 May 6;19(5):e0302569. doi: 10.1371/journal.pone.0302569 (PMC11073694; doi:10.1371/journal.pone.0302569)
Supplement: S3 Table — (XLSX) [file pone.0302569.s004.xlsx]

## Sheet: S3
S3 Table. Source data of S1 Figure.
ID	class	genus	taxonomic abundance	sequence abundance
Ctr_H201808	healthy control	Abiotrophia	2.167	1.308
Ctr_K201808	healthy control	Abiotrophia	1.80678	1.231
Ctr_Y07_04850	healthy control	Abiotrophia	1.02164	1.15
CNO_4	CNO	Abiotrophia	0.7872	1.043
Ctr_CN001	healthy control	Abiotrophia	0.74411	0.74
Ctr_M201809	healthy control	Abiotrophia	0.16228	0.274
B_3	chronic bacterial osteomyelitis	Abiotrophia	0.14431	0.215
CNO_7	CNO	Abiotrophia	0.10623	0.135
CNO_9	CNO	Abiotrophia	0.05762	0.135
CNO_3	CNO	Abiotrophia	0.00164	0.035
B_4	chronic bacterial osteomyelitis	Abiotrophia	0.00139	0.017
CNO_10	CNO	Abiotrophia	0	0.007
CNO_8	CNO	Abiotrophia	0	0.003
CNO_6	CNO	Abiotrophia	0	0.008
CNO_5	CNO	Abiotrophia	0	0.004
B_5	chronic bacterial osteomyelitis	Abiotrophia	0	0.004
B_2	chronic bacterial osteomyelitis	Abiotrophia	0	0.003
B_1	chronic bacterial osteomyelitis	Abiotrophia	0	0.002
CNO_2	CNO	Abiotrophia	0	0
CNO_1	CNO	Abiotrophia	0	0
CNO_6	CNO	Actinobaculum	0.87271	0.003
CNO_10	CNO	Actinobaculum	0.59204	0.009
CNO_4	CNO	Actinobaculum	0.52988	0.006
Ctr_CN001	healthy control	Actinobaculum	0.44748	0.017
CNO_5	CNO	Actinobaculum	0.32195	0.007
CNO_7	CNO	Actinobaculum	0.24364	0.001
Ctr_H201808	healthy control	Actinobaculum	0.09619	0.002
B_2	chronic bacterial osteomyelitis	Actinobaculum	0.0891	0.004
CNO_9	CNO	Actinobaculum	0.08643	0.009
B_4	chronic bacterial osteomyelitis	Actinobaculum	0.07072	0.005
Ctr_M201809	healthy control	Actinobaculum	0.03186	0.006
B_3	chronic bacterial osteomyelitis	Actinobaculum	0.01774	0.005
Ctr_K201808	healthy control	Actinobaculum	0.0129	0.001
B_5	chronic bacterial osteomyelitis	Actinobaculum	0.00965	0.011
CNO_3	CNO	Actinobaculum	0.00504	0.048
CNO_2	CNO	Actinobaculum	0.00211	0.002
CNO_8	CNO	Actinobaculum	0.00091	0.002
Ctr_Y07_04850	healthy control	Actinobaculum	0.00014	0.002
B_1	chronic bacterial osteomyelitis	Actinobaculum	0	0.001
CNO_1	CNO	Actinobaculum	0	0
CNO_3	CNO	Actinomyces	74.7734	10.801
CNO_9	CNO	Actinomyces	50.6007	9.095
CNO_5	CNO	Actinomyces	43.0463	15.263
CNO_10	CNO	Actinomyces	42.1853	2.826
B_5	chronic bacterial osteomyelitis	Actinomyces	37.6047	2.607
Ctr_M201809	healthy control	Actinomyces	30.5636	4.336
Ctr_CN001	healthy control	Actinomyces	29.7455	5.844
B_4	chronic bacterial osteomyelitis	Actinomyces	26.3135	2.544
CNO_2	CNO	Actinomyces	18.2968	1.045
Ctr_Y07_04850	healthy control	Actinomyces	15.9434	2.074
B_3	chronic bacterial osteomyelitis	Actinomyces	14.767	3.061
CNO_6	CNO	Actinomyces	14.0741	4.062
CNO_4	CNO	Actinomyces	11.9385	5.266
B_2	chronic bacterial osteomyelitis	Actinomyces	8.36393	1.736
CNO_7	CNO	Actinomyces	6.886	1.104
Ctr_K201808	healthy control	Actinomyces	5.80125	1.997
B_1	chronic bacterial osteomyelitis	Actinomyces	5.64106	0.88
CNO_1	CNO	Actinomyces	5.38319	9.643
Ctr_H201808	healthy control	Actinomyces	4.33124	1.868
CNO_8	CNO	Actinomyces	0.23637	0.462
Ctr_H201808	healthy control	Aggregatibacter	0.02117	0.063
CNO_4	CNO	Aggregatibacter	0.01983	0.05
Ctr_M201809	healthy control	Aggregatibacter	0.01378	0.022
Ctr_CN001	healthy control	Aggregatibacter	0.01195	0.034
CNO_10	CNO	Aggregatibacter	0.00721	0.023
Ctr_Y07_04850	healthy control	Aggregatibacter	0.00419	0.017
B_5	chronic bacterial osteomyelitis	Aggregatibacter	0.00295	0.019
Ctr_K201808	healthy control	Aggregatibacter	0.00085	0.013
CNO_9	CNO	Aggregatibacter	0	0.001
CNO_8	CNO	Aggregatibacter	0	0.001
CNO_7	CNO	Aggregatibacter	0	0.01
CNO_6	CNO	Aggregatibacter	0	0.006
CNO_5	CNO	Aggregatibacter	0	0.015
B_4	chronic bacterial osteomyelitis	Aggregatibacter	0	0
CNO_3	CNO	Aggregatibacter	0	0.001
B_3	chronic bacterial osteomyelitis	Aggregatibacter	0	0.001
B_2	chronic bacterial osteomyelitis	Aggregatibacter	0	0
B_1	chronic bacterial osteomyelitis	Aggregatibacter	0	0.003
CNO_2	CNO	Aggregatibacter	0	0.087
CNO_1	CNO	Aggregatibacter	0	0
B_1	chronic bacterial osteomyelitis	Alloprevotella	2.27173	0.012
B_5	chronic bacterial osteomyelitis	Alloprevotella	1.83709	0.019
Ctr_H201808	healthy control	Alloprevotella	0.93257	0.016
Ctr_M201809	healthy control	Alloprevotella	0.48359	0.01
CNO_4	CNO	Alloprevotella	0.39311	0.003
Ctr_K201808	healthy control	Alloprevotella	0.14399	0.005
CNO_3	CNO	Alloprevotella	0.11657	0.002
Ctr_CN001	healthy control	Alloprevotella	0.10575	0.006
CNO_1	CNO	Alloprevotella	0.05857	0
CNO_8	CNO	Alloprevotella	0.02546	0.002
B_2	chronic bacterial osteomyelitis	Alloprevotella	0.02319	0
CNO_9	CNO	Alloprevotella	0.01838	0.001
Ctr_Y07_04850	healthy control	Alloprevotella	0.01081	0.003
CNO_7	CNO	Alloprevotella	0.0043	0.012
CNO_10	CNO	Alloprevotella	0	0.002
CNO_6	CNO	Alloprevotella	0	0.002
CNO_5	CNO	Alloprevotella	0	0
B_4	chronic bacterial osteomyelitis	Alloprevotella	0	0.002
B_3	chronic bacterial osteomyelitis	Alloprevotella	0	0
CNO_2	CNO	Alloprevotella	0	0
CNO_8	CNO	Alloscardovia	2.65184	0
B_4	chronic bacterial osteomyelitis	Alloscardovia	1.07307	0
B_2	chronic bacterial osteomyelitis	Alloscardovia	0.51143	0
Ctr_M201809	healthy control	Alloscardovia	0.17055	0
CNO_9	CNO	Alloscardovia	0.00176	0
Ctr_CN001	healthy control	Alloscardovia	0	0
CNO_10	CNO	Alloscardovia	0	0
Ctr_H201808	healthy control	Alloscardovia	0	0
CNO_7	CNO	Alloscardovia	0	0
CNO_6	CNO	Alloscardovia	0	0
CNO_5	CNO	Alloscardovia	0	0
Ctr_K201808	healthy control	Alloscardovia	0	0
B_5	chronic bacterial osteomyelitis	Alloscardovia	0	0
CNO_4	CNO	Alloscardovia	0	0
CNO_3	CNO	Alloscardovia	0	0
B_3	chronic bacterial osteomyelitis	Alloscardovia	0	0
B_1	chronic bacterial osteomyelitis	Alloscardovia	0	0
CNO_2	CNO	Alloscardovia	0	0
CNO_1	CNO	Alloscardovia	0	0
Ctr_Y07_04850	healthy control	Alloscardovia	0	0
Ctr_CN001	healthy control	Anaerococcus	0.00367	0.003
CNO_10	CNO	Anaerococcus	0	0.002
CNO_9	CNO	Anaerococcus	0	0.002
CNO_8	CNO	Anaerococcus	0	0.039
Ctr_H201808	healthy control	Anaerococcus	0	0.004
CNO_7	CNO	Anaerococcus	0	0.002
CNO_6	CNO	Anaerococcus	0	0.002
CNO_5	CNO	Anaerococcus	0	0.001
Ctr_K201808	healthy control	Anaerococcus	0	0.002
Ctr_M201809	healthy control	Anaerococcus	0	0.003
B_5	chronic bacterial osteomyelitis	Anaerococcus	0	0.012
B_4	chronic bacterial osteomyelitis	Anaerococcus	0	0.004
CNO_4	CNO	Anaerococcus	0	0.005
CNO_3	CNO	Anaerococcus	0	0.007
B_3	chronic bacterial osteomyelitis	Anaerococcus	0	0.009
B_2	chronic bacterial osteomyelitis	Anaerococcus	0	0.003
B_1	chronic bacterial osteomyelitis	Anaerococcus	0	0.01
CNO_2	CNO	Anaerococcus	0	0
CNO_1	CNO	Anaerococcus	0	0
Ctr_Y07_04850	healthy control	Anaerococcus	0	0.001
CNO_4	CNO	Anaeroglobus	0.19995	0
CNO_9	CNO	Anaeroglobus	0.10406	0
CNO_1	CNO	Anaeroglobus	0.08887	0
B_4	chronic bacterial osteomyelitis	Anaeroglobus	0.01228	0
B_5	chronic bacterial osteomyelitis	Anaeroglobus	0.00919	0
CNO_10	CNO	Anaeroglobus	0.00404	0
CNO_3	CNO	Anaeroglobus	0.0023	0
Ctr_CN001	healthy control	Anaeroglobus	0	0
CNO_8	CNO	Anaeroglobus	0	0
Ctr_H201808	healthy control	Anaeroglobus	0	0
CNO_7	CNO	Anaeroglobus	0	0
CNO_6	CNO	Anaeroglobus	0	0
CNO_5	CNO	Anaeroglobus	0	0
Ctr_K201808	healthy control	Anaeroglobus	0	0
Ctr_M201809	healthy control	Anaeroglobus	0	0
B_3	chronic bacterial osteomyelitis	Anaeroglobus	0	0
B_2	chronic bacterial osteomyelitis	Anaeroglobus	0	0
B_1	chronic bacterial osteomyelitis	Anaeroglobus	0	0
CNO_2	CNO	Anaeroglobus	0	0
Ctr_Y07_04850	healthy control	Anaeroglobus	0	0
B_5	chronic bacterial osteomyelitis	Atopobium	2.62941	0.006
CNO_5	CNO	Atopobium	1.76215	0.002
B_4	chronic bacterial osteomyelitis	Atopobium	1.722	0.024
Ctr_M201809	healthy control	Atopobium	1.70247	0.002
CNO_8	CNO	Atopobium	0.7373	0.002
CNO_4	CNO	Atopobium	0.51774	0.002
B_1	chronic bacterial osteomyelitis	Atopobium	0.51286	0.001
CNO_3	CNO	Atopobium	0.50845	0.003
CNO_9	CNO	Atopobium	0.45548	0.306
B_2	chronic bacterial osteomyelitis	Atopobium	0.4157	0.084
CNO_2	CNO	Atopobium	0.33547	0.025
CNO_7	CNO	Atopobium	0.1897	0.001
CNO_10	CNO	Atopobium	0.18813	0.001
CNO_1	CNO	Atopobium	0.18033	0.234
B_3	chronic bacterial osteomyelitis	Atopobium	0.1189	0.001
Ctr_Y07_04850	healthy control	Atopobium	0.07606	0.001
Ctr_CN001	healthy control	Atopobium	0.02638	0.001
Ctr_H201808	healthy control	Atopobium	0.01673	0.001
Ctr_K201808	healthy control	Atopobium	0.01065	0.001
CNO_6	CNO	Atopobium	0.00961	0
B_5	chronic bacterial osteomyelitis	Bacteria_unclassified	0.07922	0
CNO_7	CNO	Bacteria_unclassified	0.00322	0
Ctr_CN001	healthy control	Bacteria_unclassified	0	0
CNO_10	CNO	Bacteria_unclassified	0	0
CNO_9	CNO	Bacteria_unclassified	0	0
CNO_8	CNO	Bacteria_unclassified	0	0
Ctr_H201808	healthy control	Bacteria_unclassified	0	0
CNO_6	CNO	Bacteria_unclassified	0	0
CNO_5	CNO	Bacteria_unclassified	0	0
Ctr_K201808	healthy control	Bacteria_unclassified	0	0
Ctr_M201809	healthy control	Bacteria_unclassified	0	0
B_4	chronic bacterial osteomyelitis	Bacteria_unclassified	0	0
CNO_4	CNO	Bacteria_unclassified	0	0
CNO_3	CNO	Bacteria_unclassified	0	0
B_3	chronic bacterial osteomyelitis	Bacteria_unclassified	0	0
B_2	chronic bacterial osteomyelitis	Bacteria_unclassified	0	0
B_1	chronic bacterial osteomyelitis	Bacteria_unclassified	0	0
CNO_2	CNO	Bacteria_unclassified	0	0
CNO_1	CNO	Bacteria_unclassified	0	0
Ctr_Y07_04850	healthy control	Bacteria_unclassified	0	0
CNO_4	CNO	Bacteroides	0.01635	0.025
Ctr_CN001	healthy control	Bacteroides	0	0.025
CNO_10	CNO	Bacteroides	0	0.011
CNO_9	CNO	Bacteroides	0	0.005
CNO_8	CNO	Bacteroides	0	0.074
Ctr_H201808	healthy control	Bacteroides	0	0.069
CNO_7	CNO	Bacteroides	0	0.035
CNO_6	CNO	Bacteroides	0	0.006
CNO_5	CNO	Bacteroides	0	0.036
Ctr_K201808	healthy control	Bacteroides	0	0.019
Ctr_M201809	healthy control	Bacteroides	0	0.121
B_5	chronic bacterial osteomyelitis	Bacteroides	0	0.079
B_4	chronic bacterial osteomyelitis	Bacteroides	0	0.031
CNO_3	CNO	Bacteroides	0	0.033
B_3	chronic bacterial osteomyelitis	Bacteroides	0	0.003
B_2	chronic bacterial osteomyelitis	Bacteroides	0	0.011
B_1	chronic bacterial osteomyelitis	Bacteroides	0	0.036
CNO_2	CNO	Bacteroides	0	0.004
CNO_1	CNO	Bacteroides	0	0.002
Ctr_Y07_04850	healthy control	Bacteroides	0	0.02
CNO_4	CNO	Bacteroidetes_unclassified	0.12348	0
Ctr_M201809	healthy control	Bacteroidetes_unclassified	0.01295	0
CNO_9	CNO	Bacteroidetes_unclassified	0.00581	0
CNO_7	CNO	Bacteroidetes_unclassified	0.00293	0
CNO_10	CNO	Bacteroidetes_unclassified	0.00021	0
Ctr_CN001	healthy control	Bacteroidetes_unclassified	0	0
CNO_8	CNO	Bacteroidetes_unclassified	0	0
Ctr_H201808	healthy control	Bacteroidetes_unclassified	0	0
CNO_6	CNO	Bacteroidetes_unclassified	0	0
CNO_5	CNO	Bacteroidetes_unclassified	0	0
Ctr_K201808	healthy control	Bacteroidetes_unclassified	0	0
B_5	chronic bacterial osteomyelitis	Bacteroidetes_unclassified	0	0
B_4	chronic bacterial osteomyelitis	Bacteroidetes_unclassified	0	0
CNO_3	CNO	Bacteroidetes_unclassified	0	0
B_3	chronic bacterial osteomyelitis	Bacteroidetes_unclassified	0	0
B_2	chronic bacterial osteomyelitis	Bacteroidetes_unclassified	0	0
B_1	chronic bacterial osteomyelitis	Bacteroidetes_unclassified	0	0
CNO_2	CNO	Bacteroidetes_unclassified	0	0
CNO_1	CNO	Bacteroidetes_unclassified	0	0
Ctr_Y07_04850	healthy control	Bacteroidetes_unclassified	0	0
Ctr_M201809	healthy control	Bifidobacterium	0.72925	0.725
B_2	chronic bacterial osteomyelitis	Bifidobacterium	0.21297	0.245
CNO_8	CNO	Bifidobacterium	0.20235	0.347
Ctr_CN001	healthy control	Bifidobacterium	0.0191	0.086
CNO_9	CNO	Bifidobacterium	0.01101	0.111
B_3	chronic bacterial osteomyelitis	Bifidobacterium	0.00857	0.04
CNO_1	CNO	Bifidobacterium	0.00184	0.016
CNO_10	CNO	Bifidobacterium	0	0.076
Ctr_H201808	healthy control	Bifidobacterium	0	0.007
CNO_7	CNO	Bifidobacterium	0	0.012
CNO_6	CNO	Bifidobacterium	0	0.016
CNO_5	CNO	Bifidobacterium	0	0.107
Ctr_K201808	healthy control	Bifidobacterium	0	0.011
B_5	chronic bacterial osteomyelitis	Bifidobacterium	0	0.117
B_4	chronic bacterial osteomyelitis	Bifidobacterium	0	0.1
CNO_4	CNO	Bifidobacterium	0	0.02
CNO_3	CNO	Bifidobacterium	0	0.571
B_1	chronic bacterial osteomyelitis	Bifidobacterium	0	0.021
CNO_2	CNO	Bifidobacterium	0	0.035
Ctr_Y07_04850	healthy control	Bifidobacterium	0	0.025
CNO_3	CNO	Bulleidia	0.11588	0.028
B_3	chronic bacterial osteomyelitis	Bulleidia	0.0982	0.022
Ctr_M201809	healthy control	Bulleidia	0.04008	0.021
B_5	chronic bacterial osteomyelitis	Bulleidia	0.01355	0.056
CNO_9	CNO	Bulleidia	0.01278	0.008
B_2	chronic bacterial osteomyelitis	Bulleidia	0.00807	0.018
Ctr_CN001	healthy control	Bulleidia	0	0.004
CNO_10	CNO	Bulleidia	0	0.008
CNO_8	CNO	Bulleidia	0	0.02
Ctr_H201808	healthy control	Bulleidia	0	0.015
CNO_7	CNO	Bulleidia	0	0.006
CNO_6	CNO	Bulleidia	0	0.002
CNO_5	CNO	Bulleidia	0	0.009
Ctr_K201808	healthy control	Bulleidia	0	0.009
B_4	chronic bacterial osteomyelitis	Bulleidia	0	0.041
CNO_4	CNO	Bulleidia	0	0.029
B_1	chronic bacterial osteomyelitis	Bulleidia	0	0.046
CNO_2	CNO	Bulleidia	0	0.002
CNO_1	CNO	Bulleidia	0	0.002
Ctr_Y07_04850	healthy control	Bulleidia	0	0.004
B_5	chronic bacterial osteomyelitis	Campylobacter	0.49669	0.676
CNO_3	CNO	Campylobacter	0.42708	1.529
CNO_4	CNO	Campylobacter	0.11653	0.194
CNO_10	CNO	Campylobacter	0.09813	0.14
CNO_5	CNO	Campylobacter	0.06464	0.097
Ctr_M201809	healthy control	Campylobacter	0.04677	0.083
Ctr_H201808	healthy control	Campylobacter	0.03661	0.058
Ctr_K201808	healthy control	Campylobacter	0.02823	0.041
B_2	chronic bacterial osteomyelitis	Campylobacter	0.01964	0.048
Ctr_Y07_04850	healthy control	Campylobacter	0.01922	0.035
CNO_7	CNO	Campylobacter	0.01093	0.029
CNO_1	CNO	Campylobacter	0.00113	0.011
CNO_9	CNO	Campylobacter	0.00065	0.027
Ctr_CN001	healthy control	Campylobacter	0	0.018
CNO_8	CNO	Campylobacter	0	0.028
CNO_6	CNO	Campylobacter	0	0.015
B_4	chronic bacterial osteomyelitis	Campylobacter	0	0.016
B_3	chronic bacterial osteomyelitis	Campylobacter	0	0.01
B_1	chronic bacterial osteomyelitis	Campylobacter	0	0.008
CNO_2	CNO	Campylobacter	0	0.01
CNO_2	CNO	Candida	0.02034	0
Ctr_CN001	healthy control	Candida	0	0
CNO_10	CNO	Candida	0	0
CNO_9	CNO	Candida	0	0
CNO_8	CNO	Candida	0	0
Ctr_H201808	healthy control	Candida	0	0
CNO_7	CNO	Candida	0	0
CNO_6	CNO	Candida	0	0
CNO_5	CNO	Candida	0	0
Ctr_K201808	healthy control	Candida	0	0
Ctr_M201809	healthy control	Candida	0	0
B_5	chronic bacterial osteomyelitis	Candida	0	0
B_4	chronic bacterial osteomyelitis	Candida	0	0
CNO_4	CNO	Candida	0	0
CNO_3	CNO	Candida	0	0
B_3	chronic bacterial osteomyelitis	Candida	0	0
B_2	chronic bacterial osteomyelitis	Candida	0	0
B_1	chronic bacterial osteomyelitis	Candida	0	0
CNO_1	CNO	Candida	0	0
Ctr_Y07_04850	healthy control	Candida	0	0
Ctr_Y07_04850	healthy control	Candidatus_Gracilibacteria_unclassified	0.00191	0
Ctr_H201808	healthy control	Candidatus_Gracilibacteria_unclassified	0.00022	0
Ctr_CN001	healthy control	Candidatus_Gracilibacteria_unclassified	0	0
CNO_10	CNO	Candidatus_Gracilibacteria_unclassified	0	0
CNO_9	CNO	Candidatus_Gracilibacteria_unclassified	0	0
CNO_8	CNO	Candidatus_Gracilibacteria_unclassified	0	0
CNO_7	CNO	Candidatus_Gracilibacteria_unclassified	0	0
CNO_6	CNO	Candidatus_Gracilibacteria_unclassified	0	0
CNO_5	CNO	Candidatus_Gracilibacteria_unclassified	0	0
Ctr_K201808	healthy control	Candidatus_Gracilibacteria_unclassified	0	0
Ctr_M201809	healthy control	Candidatus_Gracilibacteria_unclassified	0	0
B_5	chronic bacterial osteomyelitis	Candidatus_Gracilibacteria_unclassified	0	0
B_4	chronic bacterial osteomyelitis	Candidatus_Gracilibacteria_unclassified	0	0
CNO_4	CNO	Candidatus_Gracilibacteria_unclassified	0	0
CNO_3	CNO	Candidatus_Gracilibacteria_unclassified	0	0
B_3	chronic bacterial osteomyelitis	Candidatus_Gracilibacteria_unclassified	0	0
B_2	chronic bacterial osteomyelitis	Candidatus_Gracilibacteria_unclassified	0	0
B_1	chronic bacterial osteomyelitis	Candidatus_Gracilibacteria_unclassified	0	0
CNO_2	CNO	Candidatus_Gracilibacteria_unclassified	0	0
CNO_1	CNO	Candidatus_Gracilibacteria_unclassified	0	0
CNO_9	CNO	Candidatus_Saccharibacteria_unclassified	0.00788	0
Ctr_M201809	healthy control	Candidatus_Saccharibacteria_unclassified	0.00718	0
Ctr_H201808	healthy control	Candidatus_Saccharibacteria_unclassified	0.00691	0
B_5	chronic bacterial osteomyelitis	Candidatus_Saccharibacteria_unclassified	0.00102	0
CNO_4	CNO	Candidatus_Saccharibacteria_unclassified	0.00087	0
Ctr_CN001	healthy control	Candidatus_Saccharibacteria_unclassified	0	0
CNO_10	CNO	Candidatus_Saccharibacteria_unclassified	0	0
CNO_8	CNO	Candidatus_Saccharibacteria_unclassified	0	0
CNO_7	CNO	Candidatus_Saccharibacteria_unclassified	0	0
CNO_6	CNO	Candidatus_Saccharibacteria_unclassified	0	0
CNO_5	CNO	Candidatus_Saccharibacteria_unclassified	0	0
Ctr_K201808	healthy control	Candidatus_Saccharibacteria_unclassified	0	0
B_4	chronic bacterial osteomyelitis	Candidatus_Saccharibacteria_unclassified	0	0
CNO_3	CNO	Candidatus_Saccharibacteria_unclassified	0	0
B_3	chronic bacterial osteomyelitis	Candidatus_Saccharibacteria_unclassified	0	0
B_2	chronic bacterial osteomyelitis	Candidatus_Saccharibacteria_unclassified	0	0
B_1	chronic bacterial osteomyelitis	Candidatus_Saccharibacteria_unclassified	0	0
CNO_2	CNO	Candidatus_Saccharibacteria_unclassified	0	0
CNO_1	CNO	Candidatus_Saccharibacteria_unclassified	0	0
Ctr_Y07_04850	healthy control	Candidatus_Saccharibacteria_unclassified	0	0
B_5	chronic bacterial osteomyelitis	Capnocytophaga	0.6258	0.926
Ctr_H201808	healthy control	Capnocytophaga	0.14378	0.142
CNO_7	CNO	Capnocytophaga	0.13192	0.266
CNO_3	CNO	Capnocytophaga	0.10496	0.192
CNO_4	CNO	Capnocytophaga	0.05394	0.087
Ctr_K201808	healthy control	Capnocytophaga	0.04208	0.08
B_3	chronic bacterial osteomyelitis	Capnocytophaga	0.01124	0.03
Ctr_Y07_04850	healthy control	Capnocytophaga	0.01028	0.042
Ctr_CN001	healthy control	Capnocytophaga	0.0083	0.032
CNO_6	CNO	Capnocytophaga	0.00549	0.017
Ctr_M201809	healthy control	Capnocytophaga	0.00084	0.02
CNO_10	CNO	Capnocytophaga	0.00073	0.023
CNO_9	CNO	Capnocytophaga	0	0.009
CNO_8	CNO	Capnocytophaga	0	0.007
CNO_5	CNO	Capnocytophaga	0	0.003
B_4	chronic bacterial osteomyelitis	Capnocytophaga	0	0.006
B_2	chronic bacterial osteomyelitis	Capnocytophaga	0	0.007
B_1	chronic bacterial osteomyelitis	Capnocytophaga	0	0.005
CNO_2	CNO	Capnocytophaga	0	0.001
CNO_1	CNO	Capnocytophaga	0	0
Ctr_Y07_04850	healthy control	Cardiobacterium	0.01153	0.015
CNO_4	CNO	Cardiobacterium	0.00512	0.01
Ctr_M201809	healthy control	Cardiobacterium	0.00272	0.006
Ctr_H201808	healthy control	Cardiobacterium	0.00242	0.008
Ctr_CN001	healthy control	Cardiobacterium	0.00217	0.009
CNO_10	CNO	Cardiobacterium	0	0.006
CNO_9	CNO	Cardiobacterium	0	0.002
CNO_8	CNO	Cardiobacterium	0	0
CNO_7	CNO	Cardiobacterium	0	0.001
CNO_6	CNO	Cardiobacterium	0	0.001
CNO_5	CNO	Cardiobacterium	0	0
Ctr_K201808	healthy control	Cardiobacterium	0	0.004
B_5	chronic bacterial osteomyelitis	Cardiobacterium	0	0
B_4	chronic bacterial osteomyelitis	Cardiobacterium	0	0
CNO_3	CNO	Cardiobacterium	0	0
B_3	chronic bacterial osteomyelitis	Cardiobacterium	0	0
B_2	chronic bacterial osteomyelitis	Cardiobacterium	0	0.001
B_1	chronic bacterial osteomyelitis	Cardiobacterium	0	0
CNO_2	CNO	Cardiobacterium	0	0
CNO_1	CNO	Cardiobacterium	0	0
CNO_4	CNO	Catonella	0.18749	0
B_3	chronic bacterial osteomyelitis	Catonella	0.04107	0
B_2	chronic bacterial osteomyelitis	Catonella	0.01798	0
Ctr_H201808	healthy control	Catonella	0.01449	0
B_4	chronic bacterial osteomyelitis	Catonella	0.01422	0
Ctr_M201809	healthy control	Catonella	0.00771	0
CNO_9	CNO	Catonella	0.00419	0
CNO_3	CNO	Catonella	0.00279	0
CNO_5	CNO	Catonella	0.00063	0
CNO_2	CNO	Catonella	0.0005	0
Ctr_CN001	healthy control	Catonella	0	0
CNO_10	CNO	Catonella	0	0
CNO_8	CNO	Catonella	0	0
CNO_7	CNO	Catonella	0	0
CNO_6	CNO	Catonella	0	0
Ctr_K201808	healthy control	Catonella	0	0
B_5	chronic bacterial osteomyelitis	Catonella	0	0
B_1	chronic bacterial osteomyelitis	Catonella	0	0
CNO_1	CNO	Catonella	0	0
Ctr_Y07_04850	healthy control	Catonella	0	0
CNO_4	CNO	Centipeda	0.01099	0
B_5	chronic bacterial osteomyelitis	Centipeda	0.00218	0
Ctr_CN001	healthy control	Centipeda	0	0
CNO_10	CNO	Centipeda	0	0
CNO_9	CNO	Centipeda	0	0
CNO_8	CNO	Centipeda	0	0
Ctr_H201808	healthy control	Centipeda	0	0
CNO_7	CNO	Centipeda	0	0
CNO_6	CNO	Centipeda	0	0
CNO_5	CNO	Centipeda	0	0
Ctr_K201808	healthy control	Centipeda	0	0
Ctr_M201809	healthy control	Centipeda	0	0
B_4	chronic bacterial osteomyelitis	Centipeda	0	0
CNO_3	CNO	Centipeda	0	0
B_3	chronic bacterial osteomyelitis	Centipeda	0	0
B_2	chronic bacterial osteomyelitis	Centipeda	0	0
B_1	chronic bacterial osteomyelitis	Centipeda	0	0
CNO_2	CNO	Centipeda	0	0
CNO_1	CNO	Centipeda	0	0
Ctr_Y07_04850	healthy control	Centipeda	0	0
CNO_9	CNO	Clostridiales_Family_XIII_Incertae_Sedis_unclassified	3.12963	0
B_3	chronic bacterial osteomyelitis	Clostridiales_Family_XIII_Incertae_Sedis_unclassified	1.6728	0
CNO_4	CNO	Clostridiales_Family_XIII_Incertae_Sedis_unclassified	1.46766	0
B_5	chronic bacterial osteomyelitis	Clostridiales_Family_XIII_Incertae_Sedis_unclassified	0.97086	0
B_1	chronic bacterial osteomyelitis	Clostridiales_Family_XIII_Incertae_Sedis_unclassified	0.68025	0
B_4	chronic bacterial osteomyelitis	Clostridiales_Family_XIII_Incertae_Sedis_unclassified	0.54683	0
CNO_3	CNO	Clostridiales_Family_XIII_Incertae_Sedis_unclassified	0.46784	0
Ctr_M201809	healthy control	Clostridiales_Family_XIII_Incertae_Sedis_unclassified	0.46768	0
CNO_7	CNO	Clostridiales_Family_XIII_Incertae_Sedis_unclassified	0.39543	0
CNO_5	CNO	Clostridiales_Family_XIII_Incertae_Sedis_unclassified	0.34713	0
Ctr_H201808	healthy control	Clostridiales_Family_XIII_Incertae_Sedis_unclassified	0.20345	0
CNO_10	CNO	Clostridiales_Family_XIII_Incertae_Sedis_unclassified	0.08357	0
Ctr_K201808	healthy control	Clostridiales_Family_XIII_Incertae_Sedis_unclassified	0.06734	0
B_2	chronic bacterial osteomyelitis	Clostridiales_Family_XIII_Incertae_Sedis_unclassified	0.0672	0
CNO_2	CNO	Clostridiales_Family_XIII_Incertae_Sedis_unclassified	0.06333	0
Ctr_Y07_04850	healthy control	Clostridiales_Family_XIII_Incertae_Sedis_unclassified	0.06191	0
CNO_1	CNO	Clostridiales_Family_XIII_Incertae_Sedis_unclassified	0.03707	0
CNO_8	CNO	Clostridiales_Family_XIII_Incertae_Sedis_unclassified	0.00305	0
Ctr_CN001	healthy control	Clostridiales_Family_XIII_Incertae_Sedis_unclassified	0.0006	0
CNO_6	CNO	Clostridiales_Family_XIII_Incertae_Sedis_unclassified	0	0
Ctr_CN001	healthy control	Corynebacterium	2.64125	0.815
Ctr_H201808	healthy control	Corynebacterium	1.35693	0.267
Ctr_K201808	healthy control	Corynebacterium	1.16062	0.148
CNO_7	CNO	Corynebacterium	0.94308	0.155
CNO_4	CNO	Corynebacterium	0.73829	0.363
B_3	chronic bacterial osteomyelitis	Corynebacterium	0.7359	0.287
B_5	chronic bacterial osteomyelitis	Corynebacterium	0.61096	0.774
CNO_10	CNO	Corynebacterium	0.58196	0.725
Ctr_Y07_04850	healthy control	Corynebacterium	0.42977	0.172
CNO_9	CNO	Corynebacterium	0.42524	0.688
Ctr_M201809	healthy control	Corynebacterium	0.35863	0.343
B_4	chronic bacterial osteomyelitis	Corynebacterium	0.06804	0.317
B_2	chronic bacterial osteomyelitis	Corynebacterium	0.04469	0.137
CNO_6	CNO	Corynebacterium	0.02836	0.092
CNO_5	CNO	Corynebacterium	0.00616	0.276
CNO_8	CNO	Corynebacterium	0	0.095
CNO_3	CNO	Corynebacterium	0	1.678
B_1	chronic bacterial osteomyelitis	Corynebacterium	0	0.082
CNO_2	CNO	Corynebacterium	0	0.042
CNO_1	CNO	Corynebacterium	0	0.006
B_4	chronic bacterial osteomyelitis	Cryptobacterium	0.66922	0.315
Ctr_M201809	healthy control	Cryptobacterium	0.03125	0.022
CNO_7	CNO	Cryptobacterium	0.01354	0.009
CNO_9	CNO	Cryptobacterium	0.00739	0.008
CNO_4	CNO	Cryptobacterium	0.00658	0.008
B_2	chronic bacterial osteomyelitis	Cryptobacterium	0.00524	0.006
B_3	chronic bacterial osteomyelitis	Cryptobacterium	0.00133	0.005
Ctr_CN001	healthy control	Cryptobacterium	0	0.002
CNO_10	CNO	Cryptobacterium	0	0
CNO_8	CNO	Cryptobacterium	0	0.003
Ctr_H201808	healthy control	Cryptobacterium	0	0
CNO_6	CNO	Cryptobacterium	0	0
CNO_5	CNO	Cryptobacterium	0	0
Ctr_K201808	healthy control	Cryptobacterium	0	0.001
B_5	chronic bacterial osteomyelitis	Cryptobacterium	0	0.002
CNO_3	CNO	Cryptobacterium	0	0.004
B_1	chronic bacterial osteomyelitis	Cryptobacterium	0	0
CNO_2	CNO	Cryptobacterium	0	0
CNO_1	CNO	Cryptobacterium	0	0.001
Ctr_Y07_04850	healthy control	Cryptobacterium	0	0
Ctr_CN001	healthy control	Cutibacterium	6.76207	4.02
CNO_10	CNO	Cutibacterium	0	0.036
CNO_9	CNO	Cutibacterium	0	0.232
CNO_8	CNO	Cutibacterium	0	0.026
Ctr_H201808	healthy control	Cutibacterium	0	0.004
CNO_7	CNO	Cutibacterium	0	0.014
CNO_6	CNO	Cutibacterium	0	0.022
CNO_5	CNO	Cutibacterium	0	0.063
Ctr_K201808	healthy control	Cutibacterium	0	0.008
Ctr_M201809	healthy control	Cutibacterium	0	0.051
B_5	chronic bacterial osteomyelitis	Cutibacterium	0	0.059
B_4	chronic bacterial osteomyelitis	Cutibacterium	0	0.074
CNO_4	CNO	Cutibacterium	0	0.02
CNO_3	CNO	Cutibacterium	0	0.18
B_3	chronic bacterial osteomyelitis	Cutibacterium	0	0.035
B_2	chronic bacterial osteomyelitis	Cutibacterium	0	0.013
B_1	chronic bacterial osteomyelitis	Cutibacterium	0	0.014
CNO_2	CNO	Cutibacterium	0	0.018
CNO_1	CNO	Cutibacterium	0	0.002
Ctr_Y07_04850	healthy control	Cutibacterium	0	0.013
CNO_9	CNO	Desulfobulbus	0.2073	0.208
B_3	chronic bacterial osteomyelitis	Desulfobulbus	0.01428	0.016
B_5	chronic bacterial osteomyelitis	Desulfobulbus	0.01042	0.017
Ctr_CN001	healthy control	Desulfobulbus	0	0
CNO_10	CNO	Desulfobulbus	0	0
CNO_8	CNO	Desulfobulbus	0	0.001
Ctr_H201808	healthy control	Desulfobulbus	0	0
CNO_7	CNO	Desulfobulbus	0	0
CNO_6	CNO	Desulfobulbus	0	0
CNO_5	CNO	Desulfobulbus	0	0
Ctr_K201808	healthy control	Desulfobulbus	0	0
Ctr_M201809	healthy control	Desulfobulbus	0	0.001
B_4	chronic bacterial osteomyelitis	Desulfobulbus	0	0.001
CNO_4	CNO	Desulfobulbus	0	0
CNO_3	CNO	Desulfobulbus	0	0.001
B_2	chronic bacterial osteomyelitis	Desulfobulbus	0	0
B_1	chronic bacterial osteomyelitis	Desulfobulbus	0	0
CNO_2	CNO	Desulfobulbus	0	0
CNO_1	CNO	Desulfobulbus	0	0
Ctr_Y07_04850	healthy control	Desulfobulbus	0	0
CNO_4	CNO	Dialister	0.05726	0.027
B_4	chronic bacterial osteomyelitis	Dialister	0.02388	0.016
CNO_5	CNO	Dialister	0.02118	0.004
B_2	chronic bacterial osteomyelitis	Dialister	0.00854	0.003
B_5	chronic bacterial osteomyelitis	Dialister	0.00768	0.013
CNO_1	CNO	Dialister	0.00435	0.001
B_3	chronic bacterial osteomyelitis	Dialister	0.00413	0.009
Ctr_M201809	healthy control	Dialister	0.00115	0.006
CNO_9	CNO	Dialister	0.00057	0.002
Ctr_CN001	healthy control	Dialister	0	0.001
CNO_10	CNO	Dialister	0	0.002
CNO_8	CNO	Dialister	0	0.006
Ctr_H201808	healthy control	Dialister	0	0.002
CNO_7	CNO	Dialister	0	0.001
CNO_6	CNO	Dialister	0	0
Ctr_K201808	healthy control	Dialister	0	0.002
CNO_3	CNO	Dialister	0	0.005
B_1	chronic bacterial osteomyelitis	Dialister	0	0.003
CNO_2	CNO	Dialister	0	0
Ctr_Y07_04850	healthy control	Dialister	0	0.001
B_3	chronic bacterial osteomyelitis	Eggerthia	0.00854	0
Ctr_CN001	healthy control	Eggerthia	0	0
CNO_10	CNO	Eggerthia	0	0
CNO_9	CNO	Eggerthia	0	0
CNO_8	CNO	Eggerthia	0	0
Ctr_H201808	healthy control	Eggerthia	0	0
CNO_7	CNO	Eggerthia	0	0
CNO_6	CNO	Eggerthia	0	0
CNO_5	CNO	Eggerthia	0	0
Ctr_K201808	healthy control	Eggerthia	0	0
Ctr_M201809	healthy control	Eggerthia	0	0
B_5	chronic bacterial osteomyelitis	Eggerthia	0	0
B_4	chronic bacterial osteomyelitis	Eggerthia	0	0
CNO_4	CNO	Eggerthia	0	0
CNO_3	CNO	Eggerthia	0	0
B_2	chronic bacterial osteomyelitis	Eggerthia	0	0
B_1	chronic bacterial osteomyelitis	Eggerthia	0	0
CNO_2	CNO	Eggerthia	0	0
CNO_1	CNO	Eggerthia	0	0
Ctr_Y07_04850	healthy control	Eggerthia	0	0
B_5	chronic bacterial osteomyelitis	Eikenella	0.03389	0.046
Ctr_H201808	healthy control	Eikenella	0.00725	0.018
Ctr_CN001	healthy control	Eikenella	0.00651	0.022
Ctr_Y07_04850	healthy control	Eikenella	0.00309	0.016
CNO_4	CNO	Eikenella	0.00218	0.011
CNO_10	CNO	Eikenella	0	0.003
CNO_9	CNO	Eikenella	0	0.006
CNO_8	CNO	Eikenella	0	0.001
CNO_7	CNO	Eikenella	0	0.003
CNO_6	CNO	Eikenella	0	0.012
CNO_5	CNO	Eikenella	0	0.001
Ctr_K201808	healthy control	Eikenella	0	0.008
Ctr_M201809	healthy control	Eikenella	0	0.003
B_4	chronic bacterial osteomyelitis	Eikenella	0	0.003
CNO_3	CNO	Eikenella	0	0.014
B_3	chronic bacterial osteomyelitis	Eikenella	0	0.003
B_2	chronic bacterial osteomyelitis	Eikenella	0	0.001
B_1	chronic bacterial osteomyelitis	Eikenella	0	0
CNO_2	CNO	Eikenella	0	0.009
CNO_1	CNO	Eikenella	0	0
Ctr_CN001	healthy control	Escherichia	0.00379	0.028
CNO_10	CNO	Escherichia	0	0.004
CNO_9	CNO	Escherichia	0	0.002
CNO_8	CNO	Escherichia	0	0.007
Ctr_H201808	healthy control	Escherichia	0	0.004
CNO_7	CNO	Escherichia	0	0.003
CNO_6	CNO	Escherichia	0	0.006
CNO_5	CNO	Escherichia	0	0.006
Ctr_K201808	healthy control	Escherichia	0	0.002
Ctr_M201809	healthy control	Escherichia	0	0.011
B_5	chronic bacterial osteomyelitis	Escherichia	0	0.006
B_4	chronic bacterial osteomyelitis	Escherichia	0	0.005
CNO_4	CNO	Escherichia	0	0.004
CNO_3	CNO	Escherichia	0	0.007
B_3	chronic bacterial osteomyelitis	Escherichia	0	0.113
B_2	chronic bacterial osteomyelitis	Escherichia	0	0.004
B_1	chronic bacterial osteomyelitis	Escherichia	0	0.034
CNO_2	CNO	Escherichia	0	0.003
CNO_1	CNO	Escherichia	0	0.09
Ctr_Y07_04850	healthy control	Escherichia	0	0.002
B_3	chronic bacterial osteomyelitis	Filifactor	0.13326	0.105
CNO_9	CNO	Filifactor	0.12127	0.109
CNO_3	CNO	Filifactor	0.04327	0.102
B_5	chronic bacterial osteomyelitis	Filifactor	0.03798	0.046
B_4	chronic bacterial osteomyelitis	Filifactor	0.03225	0.033
Ctr_M201809	healthy control	Filifactor	0.03215	0.028
Ctr_CN001	healthy control	Filifactor	0	0.001
CNO_10	CNO	Filifactor	0	0.002
CNO_8	CNO	Filifactor	0	0.071
Ctr_H201808	healthy control	Filifactor	0	0.005
CNO_7	CNO	Filifactor	0	0.007
CNO_6	CNO	Filifactor	0	0
CNO_5	CNO	Filifactor	0	0.001
Ctr_K201808	healthy control	Filifactor	0	0.004
CNO_4	CNO	Filifactor	0	0.011
B_2	chronic bacterial osteomyelitis	Filifactor	0	0.003
B_1	chronic bacterial osteomyelitis	Filifactor	0	0.013
CNO_2	CNO	Filifactor	0	0.001
CNO_1	CNO	Filifactor	0	0
Ctr_Y07_04850	healthy control	Filifactor	0	0.001
CNO_9	CNO	Fretibacterium	0.01664	0.047
Ctr_M201809	healthy control	Fretibacterium	0.01041	0.013
B_2	chronic bacterial osteomyelitis	Fretibacterium	0.00108	0.005
CNO_4	CNO	Fretibacterium	0.00105	0.009
B_3	chronic bacterial osteomyelitis	Fretibacterium	0.00016	0.007
Ctr_CN001	healthy control	Fretibacterium	0	0.001
CNO_10	CNO	Fretibacterium	0	0
CNO_8	CNO	Fretibacterium	0	0.001
Ctr_H201808	healthy control	Fretibacterium	0	0
CNO_7	CNO	Fretibacterium	0	0
CNO_6	CNO	Fretibacterium	0	0
CNO_5	CNO	Fretibacterium	0	0
Ctr_K201808	healthy control	Fretibacterium	0	0
B_5	chronic bacterial osteomyelitis	Fretibacterium	0	0.003
B_4	chronic bacterial osteomyelitis	Fretibacterium	0	0.007
CNO_3	CNO	Fretibacterium	0	0.002
B_1	chronic bacterial osteomyelitis	Fretibacterium	0	0
CNO_2	CNO	Fretibacterium	0	0
CNO_1	CNO	Fretibacterium	0	0
Ctr_Y07_04850	healthy control	Fretibacterium	0	0
B_5	chronic bacterial osteomyelitis	Fusobacterium	0.29845	1.168
CNO_4	CNO	Fusobacterium	0.1934	0.37
CNO_7	CNO	Fusobacterium	0.18398	0.318
CNO_6	CNO	Fusobacterium	0.15754	0.118
CNO_3	CNO	Fusobacterium	0.08487	0.765
CNO_2	CNO	Fusobacterium	0.06435	0.123
Ctr_K201808	healthy control	Fusobacterium	0.03952	0.136
CNO_5	CNO	Fusobacterium	0.01527	0.05
Ctr_CN001	healthy control	Fusobacterium	0.01324	0.083
Ctr_H201808	healthy control	Fusobacterium	0.01021	0.1
B_3	chronic bacterial osteomyelitis	Fusobacterium	0.00891	0.069
Ctr_M201809	healthy control	Fusobacterium	0.004	0.053
Ctr_Y07_04850	healthy control	Fusobacterium	0.00358	0.04
CNO_10	CNO	Fusobacterium	0.00023	0.048
CNO_9	CNO	Fusobacterium	0	0.016
CNO_8	CNO	Fusobacterium	0	0.05
B_4	chronic bacterial osteomyelitis	Fusobacterium	0	0.041
B_2	chronic bacterial osteomyelitis	Fusobacterium	0	0.019
B_1	chronic bacterial osteomyelitis	Fusobacterium	0	0.041
CNO_1	CNO	Fusobacterium	0	0.002
CNO_6	CNO	Gemella	16.3816	6.957
B_3	chronic bacterial osteomyelitis	Gemella	4.68609	5.265
B_1	chronic bacterial osteomyelitis	Gemella	3.66477	1.698
CNO_4	CNO	Gemella	3.33291	3.353
CNO_7	CNO	Gemella	1.62388	2.606
CNO_2	CNO	Gemella	1.49465	1.45
CNO_5	CNO	Gemella	1.23359	1.233
Ctr_K201808	healthy control	Gemella	0.96588	1.95
Ctr_H201808	healthy control	Gemella	0.81758	1.875
Ctr_CN001	healthy control	Gemella	0.42195	0.989
B_2	chronic bacterial osteomyelitis	Gemella	0.39912	0.652
CNO_3	CNO	Gemella	0.31419	1.1
CNO_9	CNO	Gemella	0.26447	0.483
CNO_10	CNO	Gemella	0.24885	0.511
B_4	chronic bacterial osteomyelitis	Gemella	0.16764	0.277
Ctr_M201809	healthy control	Gemella	0.12795	0.505
B_5	chronic bacterial osteomyelitis	Gemella	0.12557	0.417
Ctr_Y07_04850	healthy control	Gemella	0.12457	0.405
CNO_8	CNO	Gemella	0	0.208
CNO_1	CNO	Gemella	0	0.004
Ctr_H201808	healthy control	Granulicatella	0.16748	0
Ctr_CN001	healthy control	Granulicatella	0.14812	0
B_3	chronic bacterial osteomyelitis	Granulicatella	0.06717	0
Ctr_K201808	healthy control	Granulicatella	0.05779	0
Ctr_Y07_04850	healthy control	Granulicatella	0.03737	0
Ctr_M201809	healthy control	Granulicatella	0.0345	0
CNO_5	CNO	Granulicatella	0.02827	0
CNO_7	CNO	Granulicatella	0.01994	0
CNO_4	CNO	Granulicatella	0.01464	0
CNO_10	CNO	Granulicatella	0.00679	0
CNO_9	CNO	Granulicatella	0.00643	0
CNO_3	CNO	Granulicatella	0.00231	0
B_4	chronic bacterial osteomyelitis	Granulicatella	0.00116	0
B_2	chronic bacterial osteomyelitis	Granulicatella	0.00111	0
CNO_8	CNO	Granulicatella	0	0
CNO_6	CNO	Granulicatella	0	0
B_5	chronic bacterial osteomyelitis	Granulicatella	0	0
B_1	chronic bacterial osteomyelitis	Granulicatella	0	0
CNO_2	CNO	Granulicatella	0	0
CNO_1	CNO	Granulicatella	0	0
CNO_4	CNO	Haemophilus	0.47013	0.809
CNO_7	CNO	Haemophilus	0.38818	0.992
CNO_2	CNO	Haemophilus	0.32839	1.201
Ctr_H201808	healthy control	Haemophilus	0.32493	0.702
Ctr_CN001	healthy control	Haemophilus	0.23174	0.268
Ctr_K201808	healthy control	Haemophilus	0.22857	0.592
Ctr_M201809	healthy control	Haemophilus	0.21873	0.289
Ctr_Y07_04850	healthy control	Haemophilus	0.18965	0.545
B_5	chronic bacterial osteomyelitis	Haemophilus	0.1101	0.522
CNO_5	CNO	Haemophilus	0.03981	0.265
CNO_10	CNO	Haemophilus	0.02341	0.211
B_2	chronic bacterial osteomyelitis	Haemophilus	0.01139	0.083
CNO_8	CNO	Haemophilus	0.00733	0.093
CNO_3	CNO	Haemophilus	0.00726	0.066
B_3	chronic bacterial osteomyelitis	Haemophilus	0.0038	0.032
CNO_6	CNO	Haemophilus	0.00272	0.052
CNO_9	CNO	Haemophilus	0.00139	0.022
B_1	chronic bacterial osteomyelitis	Haemophilus	0.00081	0.038
B_4	chronic bacterial osteomyelitis	Haemophilus	0	0.011
CNO_1	CNO	Haemophilus	0	0.003
CNO_1	CNO	Johnsonella	0.10747	0
CNO_4	CNO	Johnsonella	0.04837	0
Ctr_H201808	healthy control	Johnsonella	0.00557	0
Ctr_CN001	healthy control	Johnsonella	0	0
CNO_10	CNO	Johnsonella	0	0
CNO_9	CNO	Johnsonella	0	0
CNO_8	CNO	Johnsonella	0	0
CNO_7	CNO	Johnsonella	0	0
CNO_6	CNO	Johnsonella	0	0
CNO_5	CNO	Johnsonella	0	0
Ctr_K201808	healthy control	Johnsonella	0	0
Ctr_M201809	healthy control	Johnsonella	0	0
B_5	chronic bacterial osteomyelitis	Johnsonella	0	0
B_4	chronic bacterial osteomyelitis	Johnsonella	0	0
CNO_3	CNO	Johnsonella	0	0
B_3	chronic bacterial osteomyelitis	Johnsonella	0	0
B_2	chronic bacterial osteomyelitis	Johnsonella	0	0
B_1	chronic bacterial osteomyelitis	Johnsonella	0	0
CNO_2	CNO	Johnsonella	0	0
Ctr_Y07_04850	healthy control	Johnsonella	0	0
CNO_5	CNO	Kingella	0.03717	0.059
Ctr_H201808	healthy control	Kingella	0.01168	0.016
CNO_2	CNO	Kingella	0.00932	0.026
Ctr_Y07_04850	healthy control	Kingella	0.00015	0.012
Ctr_CN001	healthy control	Kingella	0	0.011
CNO_10	CNO	Kingella	0	0.013
CNO_9	CNO	Kingella	0	0.008
CNO_8	CNO	Kingella	0	0.001
CNO_7	CNO	Kingella	0	0.002
CNO_6	CNO	Kingella	0	0.034
Ctr_K201808	healthy control	Kingella	0	0.006
Ctr_M201809	healthy control	Kingella	0	0.005
B_5	chronic bacterial osteomyelitis	Kingella	0	0.005
B_4	chronic bacterial osteomyelitis	Kingella	0	0.002
CNO_4	CNO	Kingella	0	0.008
CNO_3	CNO	Kingella	0	0.001
B_3	chronic bacterial osteomyelitis	Kingella	0	0.002
B_2	chronic bacterial osteomyelitis	Kingella	0	0
B_1	chronic bacterial osteomyelitis	Kingella	0	0
CNO_1	CNO	Kingella	0	0
Ctr_H201808	healthy control	Lachnoanaerobaculum	1.01941	1.265
Ctr_K201808	healthy control	Lachnoanaerobaculum	0.44201	0.676
B_1	chronic bacterial osteomyelitis	Lachnoanaerobaculum	0.2962	0.908
CNO_4	CNO	Lachnoanaerobaculum	0.25865	0.231
B_4	chronic bacterial osteomyelitis	Lachnoanaerobaculum	0.1107	0.794
B_3	chronic bacterial osteomyelitis	Lachnoanaerobaculum	0.10303	0.314
CNO_8	CNO	Lachnoanaerobaculum	0.08739	4.785
B_5	chronic bacterial osteomyelitis	Lachnoanaerobaculum	0.05843	0.966
CNO_6	CNO	Lachnoanaerobaculum	0.05726	0.276
CNO_7	CNO	Lachnoanaerobaculum	0.04783	0.278
CNO_10	CNO	Lachnoanaerobaculum	0.04216	0.246
B_2	chronic bacterial osteomyelitis	Lachnoanaerobaculum	0.03962	0.224
Ctr_M201809	healthy control	Lachnoanaerobaculum	0.03704	0.48
CNO_5	CNO	Lachnoanaerobaculum	0.02744	0.182
CNO_3	CNO	Lachnoanaerobaculum	0.02658	0.902
Ctr_Y07_04850	healthy control	Lachnoanaerobaculum	0.02499	0.243
Ctr_CN001	healthy control	Lachnoanaerobaculum	0.02162	0.091
CNO_9	CNO	Lachnoanaerobaculum	0.00746	0.088
CNO_1	CNO	Lachnoanaerobaculum	0.00157	0.048
CNO_2	CNO	Lachnoanaerobaculum	0	0.011
CNO_8	CNO	Lachnospiraceae_unclassified	34.1849	0
B_5	chronic bacterial osteomyelitis	Lachnospiraceae_unclassified	5.42536	0
B_2	chronic bacterial osteomyelitis	Lachnospiraceae_unclassified	2.18764	0
Ctr_Y07_04850	healthy control	Lachnospiraceae_unclassified	2.04759	0
CNO_10	CNO	Lachnospiraceae_unclassified	1.96575	0
Ctr_M201809	healthy control	Lachnospiraceae_unclassified	1.70592	0
Ctr_H201808	healthy control	Lachnospiraceae_unclassified	1.41738	0
CNO_3	CNO	Lachnospiraceae_unclassified	0.8519	0
Ctr_CN001	healthy control	Lachnospiraceae_unclassified	0.69089	0
CNO_4	CNO	Lachnospiraceae_unclassified	0.50266	0
CNO_9	CNO	Lachnospiraceae_unclassified	0.30796	0
B_1	chronic bacterial osteomyelitis	Lachnospiraceae_unclassified	0.01163	0
CNO_7	CNO	Lachnospiraceae_unclassified	0	0
CNO_6	CNO	Lachnospiraceae_unclassified	0	0
CNO_5	CNO	Lachnospiraceae_unclassified	0	0
Ctr_K201808	healthy control	Lachnospiraceae_unclassified	0	0
B_4	chronic bacterial osteomyelitis	Lachnospiraceae_unclassified	0	0
B_3	chronic bacterial osteomyelitis	Lachnospiraceae_unclassified	0	0
CNO_2	CNO	Lachnospiraceae_unclassified	0	0
CNO_1	CNO	Lachnospiraceae_unclassified	0	0
CNO_1	CNO	Lactobacillus	3.78874	0.134
B_4	chronic bacterial osteomyelitis	Lactobacillus	0.17119	0.018
CNO_5	CNO	Lactobacillus	0.11033	0.144
CNO_2	CNO	Lactobacillus	0.07608	0.051
B_2	chronic bacterial osteomyelitis	Lactobacillus	0.06675	0.07
CNO_8	CNO	Lactobacillus	0.01088	0.022
B_3	chronic bacterial osteomyelitis	Lactobacillus	0.00119	0.033
Ctr_CN001	healthy control	Lactobacillus	0	0.013
CNO_10	CNO	Lactobacillus	0	0.013
CNO_9	CNO	Lactobacillus	0	0.011
Ctr_H201808	healthy control	Lactobacillus	0	0.016
CNO_7	CNO	Lactobacillus	0	0.017
CNO_6	CNO	Lactobacillus	0	0.013
Ctr_K201808	healthy control	Lactobacillus	0	0.014
Ctr_M201809	healthy control	Lactobacillus	0	0.014
B_5	chronic bacterial osteomyelitis	Lactobacillus	0	0.018
CNO_4	CNO	Lactobacillus	0	0.025
CNO_3	CNO	Lactobacillus	0	0.017
B_1	chronic bacterial osteomyelitis	Lactobacillus	0	0.009
Ctr_Y07_04850	healthy control	Lactobacillus	0	0.008
Ctr_CN001	healthy control	Lautropia	0.27192	0.238
Ctr_H201808	healthy control	Lautropia	0.18411	0.138
Ctr_M201809	healthy control	Lautropia	0.10684	0.113
CNO_4	CNO	Lautropia	0.05319	0.068
Ctr_Y07_04850	healthy control	Lautropia	0.0531	0.072
B_5	chronic bacterial osteomyelitis	Lautropia	0.04107	0.06
Ctr_K201808	healthy control	Lautropia	0.027	0.041
CNO_10	CNO	Lautropia	0.01797	0.033
CNO_9	CNO	Lautropia	0.00623	0.015
CNO_7	CNO	Lautropia	0.00297	0.006
CNO_8	CNO	Lautropia	0	0
CNO_6	CNO	Lautropia	0	0
CNO_5	CNO	Lautropia	0	0
B_4	chronic bacterial osteomyelitis	Lautropia	0	0.002
CNO_3	CNO	Lautropia	0	0.002
B_3	chronic bacterial osteomyelitis	Lautropia	0	0
B_2	chronic bacterial osteomyelitis	Lautropia	0	0
B_1	chronic bacterial osteomyelitis	Lautropia	0	0
CNO_2	CNO	Lautropia	0	0.002
CNO_1	CNO	Lautropia	0	0
CNO_4	CNO	Leptotrichia	0.36671	1.051
CNO_7	CNO	Leptotrichia	0.08109	0.299
Ctr_M201809	healthy control	Leptotrichia	0.07706	2.515
CNO_6	CNO	Leptotrichia	0.06527	0.162
B_5	chronic bacterial osteomyelitis	Leptotrichia	0.06119	1.278
B_4	chronic bacterial osteomyelitis	Leptotrichia	0.05997	1.502
B_1	chronic bacterial osteomyelitis	Leptotrichia	0.05476	0.576
Ctr_CN001	healthy control	Leptotrichia	0.04517	0.377
Ctr_H201808	healthy control	Leptotrichia	0.04368	0.605
CNO_3	CNO	Leptotrichia	0.04163	0.442
Ctr_Y07_04850	healthy control	Leptotrichia	0.04098	1.452
Ctr_K201808	healthy control	Leptotrichia	0.03002	0.332
CNO_10	CNO	Leptotrichia	0.01661	0.929
CNO_8	CNO	Leptotrichia	0.01259	1.418
CNO_2	CNO	Leptotrichia	0.00504	0.05
B_3	chronic bacterial osteomyelitis	Leptotrichia	0.00335	0.159
B_2	chronic bacterial osteomyelitis	Leptotrichia	0.00237	0.373
CNO_5	CNO	Leptotrichia	0.00066	0.034
CNO_9	CNO	Leptotrichia	0	0.094
CNO_1	CNO	Leptotrichia	0	0.059
B_4	chronic bacterial osteomyelitis	Megasphaera	4.52398	0.05
Ctr_M201809	healthy control	Megasphaera	3.16288	0.04
B_1	chronic bacterial osteomyelitis	Megasphaera	2.90363	0.016
CNO_8	CNO	Megasphaera	2.88817	0.049
B_5	chronic bacterial osteomyelitis	Megasphaera	2.22908	0.034
CNO_3	CNO	Megasphaera	1.88447	0.065
B_2	chronic bacterial osteomyelitis	Megasphaera	1.77807	0.026
CNO_10	CNO	Megasphaera	1.32099	0.018
CNO_5	CNO	Megasphaera	0.857	0.01
Ctr_Y07_04850	healthy control	Megasphaera	0.49765	0.007
CNO_4	CNO	Megasphaera	0.45426	0.009
CNO_9	CNO	Megasphaera	0.36796	0.009
B_3	chronic bacterial osteomyelitis	Megasphaera	0.16132	0.004
CNO_7	CNO	Megasphaera	0.12949	0.002
CNO_1	CNO	Megasphaera	0.08943	0.002
CNO_2	CNO	Megasphaera	0.04941	0.004
Ctr_CN001	healthy control	Megasphaera	0.0294	0.001
Ctr_H201808	healthy control	Megasphaera	0	0.001
CNO_6	CNO	Megasphaera	0	0
Ctr_K201808	healthy control	Megasphaera	0	0.001
Ctr_CN001	healthy control	Micrococcus	0.03542	0.036
CNO_10	CNO	Micrococcus	0	0.018
CNO_9	CNO	Micrococcus	0	0.017
CNO_8	CNO	Micrococcus	0	0.004
Ctr_H201808	healthy control	Micrococcus	0	0.002
CNO_7	CNO	Micrococcus	0	0.001
CNO_6	CNO	Micrococcus	0	0.004
CNO_5	CNO	Micrococcus	0	0.006
Ctr_K201808	healthy control	Micrococcus	0	0.002
Ctr_M201809	healthy control	Micrococcus	0	0.004
B_5	chronic bacterial osteomyelitis	Micrococcus	0	0.006
B_4	chronic bacterial osteomyelitis	Micrococcus	0	0.011
CNO_4	CNO	Micrococcus	0	0.002
CNO_3	CNO	Micrococcus	0	0.017
B_3	chronic bacterial osteomyelitis	Micrococcus	0	0.002
B_2	chronic bacterial osteomyelitis	Micrococcus	0	0.007
B_1	chronic bacterial osteomyelitis	Micrococcus	0	0.004
CNO_2	CNO	Micrococcus	0	0.002
CNO_1	CNO	Micrococcus	0	0.001
Ctr_Y07_04850	healthy control	Micrococcus	0	0.002
CNO_1	CNO	Mitsuokella	0.00231	0
Ctr_CN001	healthy control	Mitsuokella	0	0
CNO_10	CNO	Mitsuokella	0	0
CNO_9	CNO	Mitsuokella	0	0
CNO_8	CNO	Mitsuokella	0	0
Ctr_H201808	healthy control	Mitsuokella	0	0
CNO_7	CNO	Mitsuokella	0	0
CNO_6	CNO	Mitsuokella	0	0
CNO_5	CNO	Mitsuokella	0	0
Ctr_K201808	healthy control	Mitsuokella	0	0
Ctr_M201809	healthy control	Mitsuokella	0	0
B_5	chronic bacterial osteomyelitis	Mitsuokella	0	0
B_4	chronic bacterial osteomyelitis	Mitsuokella	0	0
CNO_4	CNO	Mitsuokella	0	0
CNO_3	CNO	Mitsuokella	0	0
B_3	chronic bacterial osteomyelitis	Mitsuokella	0	0
B_2	chronic bacterial osteomyelitis	Mitsuokella	0	0
B_1	chronic bacterial osteomyelitis	Mitsuokella	0	0
CNO_2	CNO	Mitsuokella	0	0
Ctr_Y07_04850	healthy control	Mitsuokella	0	0
B_1	chronic bacterial osteomyelitis	Mogibacterium	14.4343	4.912
B_5	chronic bacterial osteomyelitis	Mogibacterium	8.4772	9.762
B_4	chronic bacterial osteomyelitis	Mogibacterium	2.18614	1.825
CNO_4	CNO	Mogibacterium	1.98353	1.88
B_2	chronic bacterial osteomyelitis	Mogibacterium	1.94561	2.069
B_3	chronic bacterial osteomyelitis	Mogibacterium	1.37714	1.22
CNO_8	CNO	Mogibacterium	1.35018	2.708
CNO_3	CNO	Mogibacterium	1.22954	3.767
CNO_5	CNO	Mogibacterium	1.17415	1.006
CNO_7	CNO	Mogibacterium	0.81913	0.684
Ctr_M201809	healthy control	Mogibacterium	0.79509	1.069
CNO_6	CNO	Mogibacterium	0.74248	0.203
CNO_10	CNO	Mogibacterium	0.7404	1.058
CNO_9	CNO	Mogibacterium	0.71179	1.159
Ctr_Y07_04850	healthy control	Mogibacterium	0.43297	0.354
Ctr_H201808	healthy control	Mogibacterium	0.38804	1.371
Ctr_K201808	healthy control	Mogibacterium	0.37352	0.765
Ctr_CN001	healthy control	Mogibacterium	0.20558	0.229
CNO_1	CNO	Mogibacterium	0.04933	0.089
CNO_2	CNO	Mogibacterium	0	0.001
CNO_4	CNO	Morococcus	0.01215	0
CNO_9	CNO	Morococcus	0.0083	0
Ctr_CN001	healthy control	Morococcus	0	0
CNO_10	CNO	Morococcus	0	0
CNO_8	CNO	Morococcus	0	0
Ctr_H201808	healthy control	Morococcus	0	0
CNO_7	CNO	Morococcus	0	0
CNO_6	CNO	Morococcus	0	0
CNO_5	CNO	Morococcus	0	0
Ctr_K201808	healthy control	Morococcus	0	0
Ctr_M201809	healthy control	Morococcus	0	0
B_5	chronic bacterial osteomyelitis	Morococcus	0	0
B_4	chronic bacterial osteomyelitis	Morococcus	0	0
CNO_3	CNO	Morococcus	0	0
B_3	chronic bacterial osteomyelitis	Morococcus	0	0
B_2	chronic bacterial osteomyelitis	Morococcus	0	0
B_1	chronic bacterial osteomyelitis	Morococcus	0	0
CNO_2	CNO	Morococcus	0	0
CNO_1	CNO	Morococcus	0	0
Ctr_Y07_04850	healthy control	Morococcus	0	0
CNO_6	CNO	Neisseria	5.61584	2.331
Ctr_K201808	healthy control	Neisseria	4.16473	3.066
Ctr_H201808	healthy control	Neisseria	3.72888	2.062
B_5	chronic bacterial osteomyelitis	Neisseria	3.26712	3.197
CNO_7	CNO	Neisseria	2.60737	1.987
Ctr_CN001	healthy control	Neisseria	2.05587	1.873
CNO_2	CNO	Neisseria	1.89277	1.637
Ctr_Y07_04850	healthy control	Neisseria	1.87366	3.959
CNO_4	CNO	Neisseria	1.26354	1.41
CNO_10	CNO	Neisseria	0.78226	1.035
Ctr_M201809	healthy control	Neisseria	0.37984	0.535
CNO_5	CNO	Neisseria	0.25588	0.683
B_3	chronic bacterial osteomyelitis	Neisseria	0.17328	0.174
CNO_9	CNO	Neisseria	0.08905	0.239
CNO_3	CNO	Neisseria	0.03495	0.292
B_4	chronic bacterial osteomyelitis	Neisseria	0.01188	0.063
CNO_8	CNO	Neisseria	0	0.01
B_2	chronic bacterial osteomyelitis	Neisseria	0	0.003
B_1	chronic bacterial osteomyelitis	Neisseria	0	0.005
CNO_1	CNO	Neisseria	0	0.078
CNO_1	CNO	Olsenella	0.96871	0.063
CNO_9	CNO	Olsenella	0.24895	1.702
CNO_4	CNO	Olsenella	0.16543	1.008
B_2	chronic bacterial osteomyelitis	Olsenella	0.13767	0.151
CNO_5	CNO	Olsenella	0.09081	0.364
B_5	chronic bacterial osteomyelitis	Olsenella	0.029	0.091
Ctr_CN001	healthy control	Olsenella	0.02722	0.067
B_4	chronic bacterial osteomyelitis	Olsenella	0.01849	0.071
Ctr_M201809	healthy control	Olsenella	0.01817	0.073
CNO_2	CNO	Olsenella	0.0148	0.005
B_3	chronic bacterial osteomyelitis	Olsenella	0.00824	0.025
CNO_3	CNO	Olsenella	0.00382	0.053
CNO_10	CNO	Olsenella	0	0.025
CNO_8	CNO	Olsenella	0	0.024
Ctr_H201808	healthy control	Olsenella	0	0.027
CNO_7	CNO	Olsenella	0	0.189
CNO_6	CNO	Olsenella	0	0.001
Ctr_K201808	healthy control	Olsenella	0	0.002
B_1	chronic bacterial osteomyelitis	Olsenella	0	0.008
Ctr_Y07_04850	healthy control	Olsenella	0	0.006
B_5	chronic bacterial osteomyelitis	Oribacterium	2.08486	0
Ctr_H201808	healthy control	Oribacterium	1.95902	0
B_1	chronic bacterial osteomyelitis	Oribacterium	1.46013	0
CNO_4	CNO	Oribacterium	1.06832	0
CNO_2	CNO	Oribacterium	0.68848	0
Ctr_K201808	healthy control	Oribacterium	0.65022	0
Ctr_M201809	healthy control	Oribacterium	0.53901	0
CNO_6	CNO	Oribacterium	0.515	0
B_2	chronic bacterial osteomyelitis	Oribacterium	0.41407	0
B_3	chronic bacterial osteomyelitis	Oribacterium	0.39252	0
CNO_3	CNO	Oribacterium	0.36391	0
CNO_7	CNO	Oribacterium	0.30883	0
Ctr_CN001	healthy control	Oribacterium	0.23213	0
B_4	chronic bacterial osteomyelitis	Oribacterium	0.21696	0
CNO_9	CNO	Oribacterium	0.20708	0
CNO_1	CNO	Oribacterium	0.20577	0
Ctr_Y07_04850	healthy control	Oribacterium	0.14001	0
CNO_5	CNO	Oribacterium	0.11653	0
CNO_10	CNO	Oribacterium	0.07932	0
CNO_8	CNO	Oribacterium	0.01025	0
CNO_1	CNO	Parascardovia	4.96618	1.731
CNO_7	CNO	Parascardovia	0.18376	0.086
CNO_5	CNO	Parascardovia	0.17983	0.103
CNO_9	CNO	Parascardovia	0.12045	0.087
Ctr_M201809	healthy control	Parascardovia	0.0772	0.045
CNO_2	CNO	Parascardovia	0.04592	0.036
B_3	chronic bacterial osteomyelitis	Parascardovia	0.03089	0.023
B_2	chronic bacterial osteomyelitis	Parascardovia	0.01671	0.014
B_4	chronic bacterial osteomyelitis	Parascardovia	0.01223	0.014
CNO_4	CNO	Parascardovia	0.00506	0.007
Ctr_CN001	healthy control	Parascardovia	0	0.007
CNO_10	CNO	Parascardovia	0	0.003
CNO_8	CNO	Parascardovia	0	0.008
Ctr_H201808	healthy control	Parascardovia	0	0
CNO_6	CNO	Parascardovia	0	0.001
Ctr_K201808	healthy control	Parascardovia	0	0.002
B_5	chronic bacterial osteomyelitis	Parascardovia	0	0.01
CNO_3	CNO	Parascardovia	0	0.005
B_1	chronic bacterial osteomyelitis	Parascardovia	0	0.002
Ctr_Y07_04850	healthy control	Parascardovia	0	0.001
B_3	chronic bacterial osteomyelitis	Parvimonas	0.12766	0.353
CNO_4	CNO	Parvimonas	0.0657	0.085
CNO_5	CNO	Parvimonas	0.05323	0.06
B_4	chronic bacterial osteomyelitis	Parvimonas	0.0229	0.054
CNO_3	CNO	Parvimonas	0.01413	0.087
CNO_1	CNO	Parvimonas	0.01235	0.014
CNO_7	CNO	Parvimonas	0.00701	0.03
B_5	chronic bacterial osteomyelitis	Parvimonas	0.00138	0.038
B_2	chronic bacterial osteomyelitis	Parvimonas	0.00084	0.011
CNO_9	CNO	Parvimonas	0.00079	0.023
Ctr_M201809	healthy control	Parvimonas	0.00071	0.02
Ctr_CN001	healthy control	Parvimonas	0	0.002
CNO_10	CNO	Parvimonas	0	0.007
CNO_8	CNO	Parvimonas	0	0.021
Ctr_H201808	healthy control	Parvimonas	0	0.028
CNO_6	CNO	Parvimonas	0	0.033
Ctr_K201808	healthy control	Parvimonas	0	0.017
B_1	chronic bacterial osteomyelitis	Parvimonas	0	0.02
CNO_2	CNO	Parvimonas	0	0.001
Ctr_Y07_04850	healthy control	Parvimonas	0	0.004
B_3	chronic bacterial osteomyelitis	Peptostreptococcaceae_unclassified	0.00532	0
CNO_10	CNO	Peptostreptococcaceae_unclassified	0.00134	0
Ctr_CN001	healthy control	Peptostreptococcaceae_unclassified	0	0
CNO_9	CNO	Peptostreptococcaceae_unclassified	0	0
CNO_8	CNO	Peptostreptococcaceae_unclassified	0	0
Ctr_H201808	healthy control	Peptostreptococcaceae_unclassified	0	0
CNO_7	CNO	Peptostreptococcaceae_unclassified	0	0
CNO_6	CNO	Peptostreptococcaceae_unclassified	0	0
CNO_5	CNO	Peptostreptococcaceae_unclassified	0	0
Ctr_K201808	healthy control	Peptostreptococcaceae_unclassified	0	0
Ctr_M201809	healthy control	Peptostreptococcaceae_unclassified	0	0
B_5	chronic bacterial osteomyelitis	Peptostreptococcaceae_unclassified	0	0
B_4	chronic bacterial osteomyelitis	Peptostreptococcaceae_unclassified	0	0
CNO_4	CNO	Peptostreptococcaceae_unclassified	0	0
CNO_3	CNO	Peptostreptococcaceae_unclassified	0	0
B_2	chronic bacterial osteomyelitis	Peptostreptococcaceae_unclassified	0	0
B_1	chronic bacterial osteomyelitis	Peptostreptococcaceae_unclassified	0	0
CNO_2	CNO	Peptostreptococcaceae_unclassified	0	0
CNO_1	CNO	Peptostreptococcaceae_unclassified	0	0
Ctr_Y07_04850	healthy control	Peptostreptococcaceae_unclassified	0	0
B_3	chronic bacterial osteomyelitis	Peptostreptococcus	0.17076	0
B_2	chronic bacterial osteomyelitis	Peptostreptococcus	0.16461	0
B_5	chronic bacterial osteomyelitis	Peptostreptococcus	0.08382	0
CNO_3	CNO	Peptostreptococcus	0.06146	0
Ctr_M201809	healthy control	Peptostreptococcus	0.0454	0
Ctr_H201808	healthy control	Peptostreptococcus	0.02689	0
Ctr_K201808	healthy control	Peptostreptococcus	0.02238	0
CNO_9	CNO	Peptostreptococcus	0.02142	0
B_1	chronic bacterial osteomyelitis	Peptostreptococcus	0.00613	0
CNO_7	CNO	Peptostreptococcus	0.00225	0
Ctr_CN001	healthy control	Peptostreptococcus	0.00099	0
B_4	chronic bacterial osteomyelitis	Peptostreptococcus	0.00089	0
CNO_4	CNO	Peptostreptococcus	0.00033	0
CNO_10	CNO	Peptostreptococcus	0	0
CNO_8	CNO	Peptostreptococcus	0	0
CNO_6	CNO	Peptostreptococcus	0	0
CNO_5	CNO	Peptostreptococcus	0	0
CNO_2	CNO	Peptostreptococcus	0	0
CNO_1	CNO	Peptostreptococcus	0	0
Ctr_Y07_04850	healthy control	Peptostreptococcus	0	0
Ctr_H201808	healthy control	Porphyromonas	1.02583	0.196
CNO_6	CNO	Porphyromonas	0.63161	0.032
B_5	chronic bacterial osteomyelitis	Porphyromonas	0.52799	0.121
CNO_7	CNO	Porphyromonas	0.50121	0.077
CNO_4	CNO	Porphyromonas	0.3208	0.047
Ctr_K201808	healthy control	Porphyromonas	0.31485	0.048
Ctr_Y07_04850	healthy control	Porphyromonas	0.28853	0.074
CNO_9	CNO	Porphyromonas	0.18169	0.163
Ctr_CN001	healthy control	Porphyromonas	0.16575	0.055
CNO_3	CNO	Porphyromonas	0.13335	0.31
CNO_10	CNO	Porphyromonas	0.07093	0.042
Ctr_M201809	healthy control	Porphyromonas	0.05422	0.026
B_4	chronic bacterial osteomyelitis	Porphyromonas	0.04276	0.051
B_3	chronic bacterial osteomyelitis	Porphyromonas	0.00727	0.002
B_2	chronic bacterial osteomyelitis	Porphyromonas	0.00084	0.002
CNO_8	CNO	Porphyromonas	0	0.045
CNO_5	CNO	Porphyromonas	0	0.004
B_1	chronic bacterial osteomyelitis	Porphyromonas	0	0.044
CNO_2	CNO	Porphyromonas	0	0.001
CNO_1	CNO	Porphyromonas	0	0.001
CNO_8	CNO	Prevotella	17.8434	33.411
Ctr_M201809	healthy control	Prevotella	12.6078	27.674
B_5	chronic bacterial osteomyelitis	Prevotella	6.91822	19.863
B_1	chronic bacterial osteomyelitis	Prevotella	6.6307	17.746
B_4	chronic bacterial osteomyelitis	Prevotella	6.07126	14.864
CNO_4	CNO	Prevotella	5.45688	9.021
Ctr_Y07_04850	healthy control	Prevotella	4.25657	14.68
CNO_5	CNO	Prevotella	3.99376	11.107
CNO_10	CNO	Prevotella	3.5422	14.168
CNO_7	CNO	Prevotella	2.84581	4.627
CNO_3	CNO	Prevotella	2.45837	12.465
CNO_6	CNO	Prevotella	1.37109	1.386
Ctr_H201808	healthy control	Prevotella	1.31754	2.965
Ctr_CN001	healthy control	Prevotella	0.78198	3.842
B_2	chronic bacterial osteomyelitis	Prevotella	0.56441	1.773
CNO_9	CNO	Prevotella	0.55568	2.11
CNO_2	CNO	Prevotella	0.51352	1.875
CNO_1	CNO	Prevotella	0.34263	0.479
Ctr_K201808	healthy control	Prevotella	0.18624	4.533
B_3	chronic bacterial osteomyelitis	Prevotella	0.00025	0.035
CNO_1	CNO	Propionibacterium	1.0913	0.586
CNO_9	CNO	Propionibacterium	0.27029	0.282
CNO_4	CNO	Propionibacterium	0.1854	0.173
CNO_10	CNO	Propionibacterium	0.16717	0.17
B_3	chronic bacterial osteomyelitis	Propionibacterium	0.09577	0.088
B_4	chronic bacterial osteomyelitis	Propionibacterium	0.04969	0.067
CNO_2	CNO	Propionibacterium	0.02265	0.032
Ctr_CN001	healthy control	Propionibacterium	0.01756	0.05
CNO_7	CNO	Propionibacterium	0.00871	0.014
Ctr_M201809	healthy control	Propionibacterium	0.00713	0.026
CNO_8	CNO	Propionibacterium	0	0.011
Ctr_H201808	healthy control	Propionibacterium	0	0.003
CNO_6	CNO	Propionibacterium	0	0.007
CNO_5	CNO	Propionibacterium	0	0.025
Ctr_K201808	healthy control	Propionibacterium	0	0.003
B_5	chronic bacterial osteomyelitis	Propionibacterium	0	0.03
CNO_3	CNO	Propionibacterium	0	0.103
B_2	chronic bacterial osteomyelitis	Propionibacterium	0	0.009
B_1	chronic bacterial osteomyelitis	Propionibacterium	0	0.006
Ctr_Y07_04850	healthy control	Propionibacterium	0	0.008
Ctr_CN001	healthy control	Pseudopropionibacterium	0.27991	0
Ctr_H201808	healthy control	Pseudopropionibacterium	0.10723	0
CNO_5	CNO	Pseudopropionibacterium	0.07904	0
B_5	chronic bacterial osteomyelitis	Pseudopropionibacterium	0.065	0
CNO_9	CNO	Pseudopropionibacterium	0.05935	0
CNO_4	CNO	Pseudopropionibacterium	0.05895	0
CNO_10	CNO	Pseudopropionibacterium	0.01711	0
Ctr_K201808	healthy control	Pseudopropionibacterium	0.01246	0
CNO_7	CNO	Pseudopropionibacterium	0.0081	0
B_4	chronic bacterial osteomyelitis	Pseudopropionibacterium	0.00653	0
CNO_2	CNO	Pseudopropionibacterium	0.00628	0
Ctr_M201809	healthy control	Pseudopropionibacterium	0.00279	0
B_3	chronic bacterial osteomyelitis	Pseudopropionibacterium	0.0017	0
Ctr_Y07_04850	healthy control	Pseudopropionibacterium	0.00128	0
B_2	chronic bacterial osteomyelitis	Pseudopropionibacterium	0.00099	0
CNO_8	CNO	Pseudopropionibacterium	0	0
CNO_6	CNO	Pseudopropionibacterium	0	0
CNO_3	CNO	Pseudopropionibacterium	0	0
B_1	chronic bacterial osteomyelitis	Pseudopropionibacterium	0	0
CNO_1	CNO	Pseudopropionibacterium	0	0
CNO_9	CNO	Pseudoramibacter	0.10393	0
CNO_4	CNO	Pseudoramibacter	0.07042	0
B_2	chronic bacterial osteomyelitis	Pseudoramibacter	0.02277	0
B_4	chronic bacterial osteomyelitis	Pseudoramibacter	0.00796	0
CNO_10	CNO	Pseudoramibacter	0.00319	0
B_3	chronic bacterial osteomyelitis	Pseudoramibacter	0.001	0
Ctr_CN001	healthy control	Pseudoramibacter	0	0
CNO_8	CNO	Pseudoramibacter	0	0
Ctr_H201808	healthy control	Pseudoramibacter	0	0
CNO_7	CNO	Pseudoramibacter	0	0
CNO_6	CNO	Pseudoramibacter	0	0
CNO_5	CNO	Pseudoramibacter	0	0
Ctr_K201808	healthy control	Pseudoramibacter	0	0
Ctr_M201809	healthy control	Pseudoramibacter	0	0
B_5	chronic bacterial osteomyelitis	Pseudoramibacter	0	0
CNO_3	CNO	Pseudoramibacter	0	0
B_1	chronic bacterial osteomyelitis	Pseudoramibacter	0	0
CNO_2	CNO	Pseudoramibacter	0	0
CNO_1	CNO	Pseudoramibacter	0	0
Ctr_Y07_04850	healthy control	Pseudoramibacter	0	0
CNO_1	CNO	Rothia	41.1406	25.052
B_3	chronic bacterial osteomyelitis	Rothia	31.2018	30.598
CNO_9	CNO	Rothia	26.9097	33.558
Ctr_K201808	healthy control	Rothia	24.7523	19.162
Ctr_H201808	healthy control	Rothia	21.7903	14.476
CNO_6	CNO	Rothia	20.7256	6.455
Ctr_Y07_04850	healthy control	Rothia	15.7521	14.764
Ctr_CN001	healthy control	Rothia	15.2932	11.846
CNO_5	CNO	Rothia	11.5641	11.952
CNO_7	CNO	Rothia	7.91773	6.085
B_5	chronic bacterial osteomyelitis	Rothia	7.14709	8.321
B_4	chronic bacterial osteomyelitis	Rothia	7.00238	11.246
CNO_10	CNO	Rothia	6.67567	17.069
B_2	chronic bacterial osteomyelitis	Rothia	4.88751	12.208
Ctr_M201809	healthy control	Rothia	3.90266	3.664
CNO_2	CNO	Rothia	2.88149	2.623
CNO_8	CNO	Rothia	2.32826	3.855
CNO_4	CNO	Rothia	2.12706	2.036
B_1	chronic bacterial osteomyelitis	Rothia	0.69196	0.593
CNO_3	CNO	Rothia	0.53912	3.438
CNO_2	CNO	Scardovia	1.45358	0.012
CNO_5	CNO	Scardovia	0.77561	0.006
CNO_1	CNO	Scardovia	0.7608	0.008
CNO_4	CNO	Scardovia	0.35447	0.003
B_3	chronic bacterial osteomyelitis	Scardovia	0.10467	0.001
B_2	chronic bacterial osteomyelitis	Scardovia	0.08323	0.003
CNO_9	CNO	Scardovia	0.06288	0.001
CNO_7	CNO	Scardovia	0.05405	0.001
Ctr_CN001	healthy control	Scardovia	0.02345	0.001
CNO_8	CNO	Scardovia	0.00523	0.006
CNO_3	CNO	Scardovia	0.00195	0.004
B_5	chronic bacterial osteomyelitis	Scardovia	0.00065	0.001
CNO_10	CNO	Scardovia	0	0
Ctr_H201808	healthy control	Scardovia	0	0
CNO_6	CNO	Scardovia	0	0
Ctr_K201808	healthy control	Scardovia	0	0
Ctr_M201809	healthy control	Scardovia	0	0.001
B_4	chronic bacterial osteomyelitis	Scardovia	0	0.002
B_1	chronic bacterial osteomyelitis	Scardovia	0	0
Ctr_Y07_04850	healthy control	Scardovia	0	0
B_5	chronic bacterial osteomyelitis	Selenomonas	0.12645	1.411
CNO_4	CNO	Selenomonas	0.07213	0.173
CNO_1	CNO	Selenomonas	0.03134	0.061
Ctr_M201809	healthy control	Selenomonas	0.02981	0.287
CNO_10	CNO	Selenomonas	0.01327	0.139
B_2	chronic bacterial osteomyelitis	Selenomonas	0.01042	0.174
B_4	chronic bacterial osteomyelitis	Selenomonas	0.00921	0.503
Ctr_H201808	healthy control	Selenomonas	0.00598	0.235
Ctr_Y07_04850	healthy control	Selenomonas	0.00454	0.417
CNO_8	CNO	Selenomonas	0.00329	0.392
CNO_9	CNO	Selenomonas	0.00248	0.05
CNO_3	CNO	Selenomonas	0.0019	0.515
Ctr_CN001	healthy control	Selenomonas	0	0.035
CNO_7	CNO	Selenomonas	0	0.011
CNO_6	CNO	Selenomonas	0	0.005
CNO_5	CNO	Selenomonas	0	0.124
Ctr_K201808	healthy control	Selenomonas	0	0.017
B_3	chronic bacterial osteomyelitis	Selenomonas	0	0.033
B_1	chronic bacterial osteomyelitis	Selenomonas	0	0.015
CNO_2	CNO	Selenomonas	0	0.008
B_2	chronic bacterial osteomyelitis	Shuttleworthia	0.12491	0
CNO_1	CNO	Shuttleworthia	0.07029	0
CNO_4	CNO	Shuttleworthia	0.06697	0
Ctr_M201809	healthy control	Shuttleworthia	0.0143	0
B_4	chronic bacterial osteomyelitis	Shuttleworthia	0.01415	0
CNO_9	CNO	Shuttleworthia	0.00535	0
CNO_7	CNO	Shuttleworthia	0.00531	0
B_3	chronic bacterial osteomyelitis	Shuttleworthia	0.00121	0
Ctr_CN001	healthy control	Shuttleworthia	0	0
CNO_10	CNO	Shuttleworthia	0	0
CNO_8	CNO	Shuttleworthia	0	0
Ctr_H201808	healthy control	Shuttleworthia	0	0
CNO_6	CNO	Shuttleworthia	0	0
CNO_5	CNO	Shuttleworthia	0	0
Ctr_K201808	healthy control	Shuttleworthia	0	0
B_5	chronic bacterial osteomyelitis	Shuttleworthia	0	0
CNO_3	CNO	Shuttleworthia	0	0
B_1	chronic bacterial osteomyelitis	Shuttleworthia	0	0
CNO_2	CNO	Shuttleworthia	0	0
Ctr_Y07_04850	healthy control	Shuttleworthia	0	0
B_1	chronic bacterial osteomyelitis	Slackia	0.34627	0.002
B_4	chronic bacterial osteomyelitis	Slackia	0.23233	0.003
B_5	chronic bacterial osteomyelitis	Slackia	0.16907	0.004
Ctr_M201809	healthy control	Slackia	0.08447	0.002
CNO_9	CNO	Slackia	0.06337	0.002
B_3	chronic bacterial osteomyelitis	Slackia	0.03424	0.001
CNO_3	CNO	Slackia	0.02631	0.001
Ctr_Y07_04850	healthy control	Slackia	0.01366	0.001
B_2	chronic bacterial osteomyelitis	Slackia	0.01336	0.001
CNO_4	CNO	Slackia	0.00969	0.001
CNO_7	CNO	Slackia	0.00442	0
Ctr_CN001	healthy control	Slackia	0.00283	0.001
CNO_10	CNO	Slackia	0	0.001
CNO_8	CNO	Slackia	0	0.002
Ctr_H201808	healthy control	Slackia	0	0.001
CNO_6	CNO	Slackia	0	0
CNO_5	CNO	Slackia	0	0
Ctr_K201808	healthy control	Slackia	0	0
CNO_2	CNO	Slackia	0	0
CNO_1	CNO	Slackia	0	0.001
B_1	chronic bacterial osteomyelitis	Solobacterium	0.94493	0
CNO_4	CNO	Solobacterium	0.82648	0
B_4	chronic bacterial osteomyelitis	Solobacterium	0.47297	0
B_2	chronic bacterial osteomyelitis	Solobacterium	0.34137	0
CNO_1	CNO	Solobacterium	0.28049	0
B_3	chronic bacterial osteomyelitis	Solobacterium	0.23664	0
Ctr_M201809	healthy control	Solobacterium	0.15525	0
B_5	chronic bacterial osteomyelitis	Solobacterium	0.12771	0
CNO_5	CNO	Solobacterium	0.09794	0
Ctr_H201808	healthy control	Solobacterium	0.06235	0
CNO_7	CNO	Solobacterium	0.0472	0
CNO_3	CNO	Solobacterium	0.02622	0
CNO_10	CNO	Solobacterium	0.01864	0
CNO_9	CNO	Solobacterium	0.01743	0
Ctr_Y07_04850	healthy control	Solobacterium	0.0173	0
CNO_8	CNO	Solobacterium	0.01694	0
Ctr_CN001	healthy control	Solobacterium	0.01179	0
Ctr_K201808	healthy control	Solobacterium	0.01042	0
CNO_2	CNO	Solobacterium	0.00481	0
CNO_6	CNO	Solobacterium	0.00385	0
Ctr_CN001	healthy control	Staphylococcus	0.07091	0.229
CNO_7	CNO	Staphylococcus	0.0173	0.08
CNO_6	CNO	Staphylococcus	0.01435	0.164
B_3	chronic bacterial osteomyelitis	Staphylococcus	0.00644	0.163
CNO_10	CNO	Staphylococcus	0	0.042
CNO_9	CNO	Staphylococcus	0	0.092
CNO_8	CNO	Staphylococcus	0	0.372
Ctr_H201808	healthy control	Staphylococcus	0	0.066
CNO_5	CNO	Staphylococcus	0	1.263
Ctr_K201808	healthy control	Staphylococcus	0	0.064
Ctr_M201809	healthy control	Staphylococcus	0	0.055
B_5	chronic bacterial osteomyelitis	Staphylococcus	0	0.143
B_4	chronic bacterial osteomyelitis	Staphylococcus	0	0.055
CNO_4	CNO	Staphylococcus	0	0.062
CNO_3	CNO	Staphylococcus	0	0.076
B_2	chronic bacterial osteomyelitis	Staphylococcus	0	0.083
B_1	chronic bacterial osteomyelitis	Staphylococcus	0	0.275
CNO_2	CNO	Staphylococcus	0	0.19
CNO_1	CNO	Staphylococcus	0	0.034
Ctr_Y07_04850	healthy control	Staphylococcus	0	0.048
Ctr_CN001	healthy control	Stenotrophomonas	0.01263	0.035
CNO_10	CNO	Stenotrophomonas	0	0.006
CNO_9	CNO	Stenotrophomonas	0	0.007
CNO_8	CNO	Stenotrophomonas	0	0.003
Ctr_H201808	healthy control	Stenotrophomonas	0	0.001
CNO_7	CNO	Stenotrophomonas	0	0.001
CNO_6	CNO	Stenotrophomonas	0	0.003
CNO_5	CNO	Stenotrophomonas	0	0.003
Ctr_K201808	healthy control	Stenotrophomonas	0	0.001
Ctr_M201809	healthy control	Stenotrophomonas	0	0.004
B_5	chronic bacterial osteomyelitis	Stenotrophomonas	0	0.004
B_4	chronic bacterial osteomyelitis	Stenotrophomonas	0	0.005
CNO_4	CNO	Stenotrophomonas	0	0.001	Lachnospiraceae_unclassified
CNO_3	CNO	Stenotrophomonas	0	0.015
B_3	chronic bacterial osteomyelitis	Stenotrophomonas	0	0.001
B_2	chronic bacterial osteomyelitis	Stenotrophomonas	0	0.003
B_1	chronic bacterial osteomyelitis	Stenotrophomonas	0	0.002
CNO_2	CNO	Stenotrophomonas	0	0.001
CNO_1	CNO	Stenotrophomonas	0	0
Ctr_Y07_04850	healthy control	Stenotrophomonas	0	0.002
CNO_8	CNO	Stomatobaculum	3.91712	0
CNO_9	CNO	Stomatobaculum	1.55385	0
Ctr_M201809	healthy control	Stomatobaculum	1.55138	0
Ctr_Y07_04850	healthy control	Stomatobaculum	1.49114	0
CNO_1	CNO	Stomatobaculum	1.27092	0
CNO_10	CNO	Stomatobaculum	1.26356	0
B_4	chronic bacterial osteomyelitis	Stomatobaculum	1.13657	0
B_2	chronic bacterial osteomyelitis	Stomatobaculum	1.09918	0
B_5	chronic bacterial osteomyelitis	Stomatobaculum	0.72551	0
CNO_3	CNO	Stomatobaculum	0.51106	0
CNO_4	CNO	Stomatobaculum	0.17394	0
B_3	chronic bacterial osteomyelitis	Stomatobaculum	0.15256	0
CNO_7	CNO	Stomatobaculum	0.08565	0
CNO_6	CNO	Stomatobaculum	0.08442	0
Ctr_K201808	healthy control	Stomatobaculum	0.07978	0
Ctr_H201808	healthy control	Stomatobaculum	0.05788	0
Ctr_CN001	healthy control	Stomatobaculum	0.03362	0
CNO_5	CNO	Stomatobaculum	0.00643	0
B_1	chronic bacterial osteomyelitis	Stomatobaculum	0	0
CNO_2	CNO	Stomatobaculum	0	0
CNO_7	CNO	Streptococcus	71.8441	74.752
CNO_2	CNO	Streptococcus	66.9701	65.346
B_2	chronic bacterial osteomyelitis	Streptococcus	66.3814	64.759
Ctr_K201808	healthy control	Streptococcus	58.3636	60.239
CNO_4	CNO	Streptococcus	55.9622	55.584
Ctr_H201808	healthy control	Streptococcus	55.9191	63.774
B_1	chronic bacterial osteomyelitis	Streptococcus	52.1733	58.1
Ctr_Y07_04850	healthy control	Streptococcus	50.6453	48.253
CNO_6	CNO	Streptococcus	38.124	63.466
B_3	chronic bacterial osteomyelitis	Streptococcus	37.8598	42.864
Ctr_CN001	healthy control	Streptococcus	37.7744	56.359
CNO_1	CNO	Streptococcus	33.3804	56.384
B_4	chronic bacterial osteomyelitis	Streptococcus	31.2011	32.399
CNO_10	CNO	Streptococcus	30.6734	37.451
Ctr_M201809	healthy control	Streptococcus	26.5326	34.214
CNO_5	CNO	Streptococcus	25.5353	28.253
CNO_8	CNO	Streptococcus	24.8566	30.416
CNO_9	CNO	Streptococcus	10.6538	16.604
CNO_3	CNO	Streptococcus	8.49021	22.875
B_5	chronic bacterial osteomyelitis	Streptococcus	6.5548	17.142
B_5	chronic bacterial osteomyelitis	Tannerella	5.47876	5.358
CNO_3	CNO	Tannerella	1.78999	4.281
Ctr_M201809	healthy control	Tannerella	0.36457	0.331
CNO_4	CNO	Tannerella	0.20071	0.204
Ctr_H201808	healthy control	Tannerella	0.10492	0.077
CNO_9	CNO	Tannerella	0.07442	0.1
Ctr_CN001	healthy control	Tannerella	0.03815	0.046
CNO_7	CNO	Tannerella	0.02527	0.029
CNO_5	CNO	Tannerella	0.01902	0.009
Ctr_K201808	healthy control	Tannerella	0.0127	0.018
Ctr_Y07_04850	healthy control	Tannerella	0.00507	0.012
CNO_10	CNO	Tannerella	0.00418	0.018
B_4	chronic bacterial osteomyelitis	Tannerella	0.00129	0.014
CNO_8	CNO	Tannerella	0	0.007
CNO_6	CNO	Tannerella	0	0.002
B_3	chronic bacterial osteomyelitis	Tannerella	0	0.003
B_2	chronic bacterial osteomyelitis	Tannerella	0	0.001
B_1	chronic bacterial osteomyelitis	Tannerella	0	0.007
CNO_2	CNO	Tannerella	0	0.001
CNO_1	CNO	Tannerella	0	0.001
CNO_9	CNO	Treponema	0.03909	0.074
CNO_4	CNO	Treponema	0.0257	0.068
Ctr_CN001	healthy control	Treponema	0	0.004
CNO_10	CNO	Treponema	0	0.006
CNO_8	CNO	Treponema	0	0.069
Ctr_H201808	healthy control	Treponema	0	0.031
CNO_7	CNO	Treponema	0	0.056
CNO_6	CNO	Treponema	0	0.002
CNO_5	CNO	Treponema	0	0.008
Ctr_K201808	healthy control	Treponema	0	0.021
Ctr_M201809	healthy control	Treponema	0	0.015
B_5	chronic bacterial osteomyelitis	Treponema	0	0.022
B_4	chronic bacterial osteomyelitis	Treponema	0	0.01
CNO_3	CNO	Treponema	0	0.026
B_3	chronic bacterial osteomyelitis	Treponema	0	0.016
B_2	chronic bacterial osteomyelitis	Treponema	0	0.022
B_1	chronic bacterial osteomyelitis	Treponema	0	0.006
CNO_2	CNO	Treponema	0	0.001
CNO_1	CNO	Treponema	0	0.001
Ctr_Y07_04850	healthy control	Treponema	0	0.005
B_4	chronic bacterial osteomyelitis	Veillonella	15.7002	10.407
Ctr_M201809	healthy control	Veillonella	12.4857	9.74
B_2	chronic bacterial osteomyelitis	Veillonella	9.51522	10.66
CNO_8	CNO	Veillonella	8.6202	6.765
CNO_10	CNO	Veillonella	8.56329	7.418
CNO_5	CNO	Veillonella	8.13872	6.784
B_1	chronic bacterial osteomyelitis	Veillonella	7.27454	4.84
CNO_4	CNO	Veillonella	6.65519	5.753
CNO_1	CNO	Veillonella	5.68411	2.295
B_3	chronic bacterial osteomyelitis	Veillonella	5.1985	6.321
B_5	chronic bacterial osteomyelitis	Veillonella	4.88294	5.652
CNO_2	CNO	Veillonella	4.75987	10.447
CNO_3	CNO	Veillonella	4.53122	12.664
Ctr_Y07_04850	healthy control	Veillonella	4.46427	4.273
CNO_9	CNO	Veillonella	1.80227	2.253
CNO_7	CNO	Veillonella	1.29853	1.457
Ctr_CN001	healthy control	Veillonella	0.53394	0.813
CNO_6	CNO	Veillonella	0.51714	1.265
Ctr_K201808	healthy control	Veillonella	0.19129	0.89
Ctr_H201808	healthy control	Veillonella	0.16704	1.103
